# Supplementary material for: Surface energies of elemental crystals
Source: Sci Data. 2016 Sep 13;3:160080. doi: 10.1038/sdata.2016.80 (PMC5020873; doi:10.1038/sdata.2016.80)
Supplement: Supplementary file 1 [file sdata201680-isa1.zip]

Archive with 3 entries (3 files):
- i_Investigation.txt
- s_study_Ong.txt
- a_assay_Ong.txt
