# Supplementary material for: Surface energies of elemental crystals
Source: Sci Data. 2016 Sep 13;3:160080. doi: 10.1038/sdata.2016.80 (PMC5020873; doi:10.1038/sdata.2016.80)
Supplement: Supplementary file 1 [file sdata201680-isa1.zip › i_Investigation.txt]

# Investigation File generated for Scientific Data with Investigation File Authoring Tool version 0.1.0 on 16/08/2016 - This metadata file is CC0
ONTOLOGY SOURCE REFERENCE
Term Source Name	MPID	ERO	OBI	SBO
Term Source File		http://data.bioontology.org/ontologies/ERO	http://data.bioontology.org/ontologies/OBI	http://data.bioontology.org/ontologies/SBO
Term Source Version		2013-08-02	2014-08-18	05:04:2016
Term Source Description		Eagle-I Research Resource Ontology	Ontology for Biomedical Investigations	Systems Biology Ontology
INVESTIGATION
Investigation Identifier
Investigation Title
Investigation Description
Investigation Submission Date
Investigation Public Release Date
INVESTIGATION PUBLICATIONS
Investigation PubMed ID
Investigation Publication DOI
Investigation Publication Author List
Investigation Publication Title
Investigation Publication Status
Investigation Publication Status Term Accession Number
Investigation Publication Status Term Source REF
INVESTIGATION CONTACTS
Investigation Person Last Name
Investigation Person Mid Initials
Investigation Person First Name
Investigation Person Address
Investigation Person Phone
Investigation Person Fax
Investigation Person Email
Investigation Person Affiliation
Investigation Person Roles
Investigation Person Roles Term Accession Number
Investigation Person Roles Term Source REF
STUDY
Study Identifier	10.1038/sdata.2016.80
Study Title	Surface energies of elemental crystals
Study Submission Date	03/06/2016
Study Public Release Date	13/09/2016
Study Description	http://www.nature.com/articles/sdata201680#abstract
Study File Name	s_study_Ong.txt
Comment[Subject Keywords]	///;///;///
Comment[Manuscript Licence]	CC BY-4.0
Comment[Experimental Metadata Licence]	CC0
Comment[Supplementary Information File Name]	
Comment[Supplementary Information File Type]	x-zip-compressed
Comment[Supplementary Information File URL]	http://www.nature.com/articles/sdata201680#supplementary-information
Comment[Data Repository]	Dryad Digital Repository
Comment[Data Record Accession]	doi:10.5061/dryad.f2n6f
Comment[Data Record URI]	http://dx.doi.org/10.5061/dryad.f2n6f
STUDY DESIGN DESCRIPTORS
Study Design Type	database creation objective
Study Design Type Term Accession Number	http://www.ebi.ac.uk/efo/swo/SWO_0000509
Study Design Type Term Source REF	ERO
STUDY PUBLICATIONS
Study PubMed ID	""
Study Publication DOI	doi:10.1063/1.4812323
Study Publication Author List	""
Study Publication Title	""
Study Publication Status	published
Study Publication Status Term Accession Number	
Study Publication Status Term Source REF	
STUDY FACTORS
Study Factor Name
Study Factor Type
Study Factor Type Term Accession Number
Study Factor Type Term Source REF
STUDY ASSAYS
Study Assay Measurement Type	surface energy
Study Assay Measurement Type Term Accession Number	""
Study Assay Measurement Type Term Source REF	""
Study Assay Technology Type	solid-state physics
Study Assay Technology Type Term Accession Number	""
Study Assay Technology Type Term Source REF	""
Study Assay Technology Platform	""
Study Assay File Name	a_assay_Ong.txt
STUDY PROTOCOLS
Study Protocol Name	Computational methodology	Slab model generation	Surface calculation workflow
Study Protocol Type	protocol	modelling framework	data transformation
Study Protocol Type Term Accession Number	OBI:0000272	SBO:0000004	OBI:0200000
Study Protocol Type Term Source REF	OBI	SBO	OBI
Study Protocol Description			
Study Protocol URI	""	""	""
Study Protocol Version			
Study Protocol Parameters Name	""	""	surface
Study Protocol Parameters Name Term Accession Number	""	""	""
Study Protocol Parameters Name Term Source REF	""	""	""
Study Protocol Components Name	""	""	""
Study Protocol Components Type	""	""	""
Study Protocol Components Type Term Accession Number	""	""	""
Study Protocol Components Type Term Source REF	""	""	""
STUDY CONTACTS
Study Person Last Name	Tran	Xu	Radhakrishnan	Winston	Sun	Persson	Ong
Study Person First Name	Richard	Zihan	Balachandran	Donald	Wenhao	Kristin A.	Shyue Ping
Study Person Mid Initials							
Study Person Email	""	""	""	""	""	""	ongsp@eng.ucsd.edu
Study Person Phone							
Study Person Fax							
Study Person Address							
Study Person Affiliation	Department of NanoEngineering, University of California San Diego, 9500 Gilman Dr, Mail Code 0448, La Jolla, California 92093-0448, USA	Department of NanoEngineering, University of California San Diego, 9500 Gilman Dr, Mail Code 0448, La Jolla, California 92093-0448, USA	Department of NanoEngineering, University of California San Diego, 9500 Gilman Dr, Mail Code 0448, La Jolla, California 92093-0448, USA	Energy Technologies Area, Lawrence Berkeley National Laboratory, Berkeley, California 94720, USA	Department of Materials Science and Engineering, Massachusetts Institute of Technology, Cambridge, Massachusetts 02139, USA	Energy Technologies Area, Lawrence Berkeley National Laboratory, Berkeley, California 94720, USA	Department of NanoEngineering, University of California San Diego, 9500 Gilman Dr, Mail Code 0448, La Jolla, California 92093-0448, USA
Study Person Roles							
Study Person Roles Term Accession Number							
Study Person Roles Term Source REF							
Comment[Study Person ORCID]							
Comment[Funder]							
Comment[FundRef ID]							
Comment[Funder Term Source REF]							
Comment[Grant Identifier]							
