# Supplementary material for: Surface energies of elemental crystals
Source: Sci Data. 2016 Sep 13;3:160080. doi: 10.1038/sdata.2016.80 (PMC5020873; doi:10.1038/sdata.2016.80)
Supplement: Supplementary file 1 [file sdata201680-isa1.zip › s_study_Ong.txt]

Source Name	Characteristics[chemical compound]	Term Source REF	Term Accession Number	Protocol REF	Sample Name
Indium	indium	MPID	mp-85	Computational methodology	In
Rubidium	rubidium	MPID	mp-867126	Computational methodology	Rb
Silicon	silicon	MPID	mp-149	Computational methodology	Si
Titanium	titanium	MPID	mp-72	Computational methodology	Ti
Rubidium	rubidium	MPID	mp-70	Computational methodology	Rb
Silicon	silicon	MPID	mp-165	Computational methodology	Si
Thorium	thorium	MPID	mp-37	Computational methodology	Th
Cesium	cesium	MPID	mp-639727	Computational methodology	Cs
Praseodymium	praseodymium	MPID	mp-38	Computational methodology	Pr
Nickel	nickel	MPID	mp-10257	Computational methodology	Ni
Sulfur	sulfur	MPID	mp-96	Computational methodology	S
Selenium	selenium	MPID	mp-570481	Computational methodology	Se
Gadolinium	gadolinium	MPID	mp-155	Computational methodology	Gd
Boron	boron	MPID	mp-160	Computational methodology	B
Cesium	cesium	MPID	mp-1	Computational methodology	Cs
Germanium	germanium	MPID	mp-32	Computational methodology	Ge
Phosphorus	phosphorus	MPID	mp-157	Computational methodology	P
Arsenic	arsenic	MPID	mp-158	Computational methodology	As
Tellurium	tellurium	MPID	mp-19	Computational methodology	Te
Tellurium	tellurium	MPID	mp-567313	Computational methodology	Te
Tungsten	tungsten	MPID	mp-11334	Computational methodology	W
Molybdenum	molybdenum	MPID	mp-129	Computational methodology	Mo
Sodium	sodium	MPID	mp-10172	Computational methodology	Na
Magnesium	magnesium	MPID	mp-153	Computational methodology	Mg
Lithium	lithium	MPID	mp-135	Computational methodology	Li
Yttrium	yttrium	MPID	mp-112	Computational methodology	Y
Niobium	niobium	MPID	mp-75	Computational methodology	Nb
Tantalum	tantalum	MPID	mp-50	Computational methodology	Ta
Ruthenium	ruthenium	MPID	mp-33	Computational methodology	Ru
Cadmium	cadmium	MPID	mp-94	Computational methodology	Cd
Silver	silver	MPID	mp-8566	Computational methodology	Ag
Hafnium	hafnium	MPID	mp-103	Computational methodology	Hf
Zirconium	zirconium	MPID	mp-131	Computational methodology	Zr
Lanthanum	lanthanum	MPID	mp-26	Computational methodology	La
Cobalt	cobalt	MPID	mp-54	Computational methodology	Co
Zinc	zinc	MPID	mp-79	Computational methodology	Zn
Gallium	gallium	MPID	mp-10021	Computational methodology	Ga
Strontium	strontium	MPID	mp-139	Computational methodology	Sr
Scandium	scandium	MPID	mp-36	Computational methodology	Sc
Iron	iron	MPID	mp-136	Computational methodology	Fe
Lead	lead	MPID	mp-20745	Computational methodology	Pb
Calcium	calcium	MPID	mp-132	Computational methodology	Ca
Barium	barium	MPID	mp-56	Computational methodology	Ba
Thallium	thallium	MPID	mp-82	Computational methodology	Tl
Scandium	scandium	MPID	mp-67	Computational methodology	Sc
Technetium	technetium	MPID	mp-113	Computational methodology	Tc
Beryllium	beryllium	MPID	mp-87	Computational methodology	Be
Carbon	carbon	MPID	mp-48	Computational methodology	C
Neodymium	neodymium	MPID	mp-123	Computational methodology	Nd
Technetium	technetium	MPID	mp-867351	Computational methodology	Tc
Titanium	titanium	MPID	mp-46	Computational methodology	Ti
Osmium	osmium	MPID	mp-49	Computational methodology	Os
Nickel	nickel	MPID	mp-23	Computational methodology	Ni
Sodium	sodium	MPID	mp-127	Computational methodology	Na
Rhenium	rhenium	MPID	mp-8	Computational methodology	Re
Tungsten	tungsten	MPID	mp-91	Computational methodology	W
Carbon	carbon	MPID	mp-568286	Computational methodology	C
Ruthenium	ruthenium	MPID	mp-8639	Computational methodology	Ru
Barium	barium	MPID	mp-122	Computational methodology	Ba
Platinum	platinum	MPID	mp-126	Computational methodology	Pt
Bismuth	bismuth	MPID	mp-567597	Computational methodology	Bi
Iron	iron	MPID	mp-13	Computational methodology	Fe
Carbon	carbon	MPID	mp-66	Computational methodology	C
Lithium	lithium	MPID	mp-976411	Computational methodology	Li
Silver	silver	MPID	mp-124	Computational methodology	Ag
Potassium	potassium	MPID	mp-58	Computational methodology	K
Molybdenum	molybdenum	MPID	mp-8637	Computational methodology	Mo
Lutetium	lutetium	MPID	mp-145	Computational methodology	Lu
Thulium	thulium	MPID	mp-143	Computational methodology	Tm
Promethium	promethium	MPID	mp-867200	Computational methodology	Pm
Samarium	samarium	MPID	mp-69	Computational methodology	Sm
Antimony	antimony	MPID	mp-104	Computational methodology	Sb
Holmium	holmium	MPID	mp-144	Computational methodology	Ho
Vanadium	vanadium	MPID	mp-146	Computational methodology	V
Iridium	iridium	MPID	mp-101	Computational methodology	Ir
Gold	gold	MPID	mp-81	Computational methodology	Au
Vanadium	vanadium	MPID	mp-8632	Computational methodology	V
Cobalt	cobalt	MPID	mp-102	Computational methodology	Co
Arsenic	arsenic	MPID	mp-11	Computational methodology	As
Terbium	terbium	MPID	mp-11698	Computational methodology	Tb
Bismuth	bismuth	MPID	mp-23152	Computational methodology	Bi
Palladium	palladium	MPID	mp-2	Computational methodology	Pd
Niobium	niobium	MPID	mp-8636	Computational methodology	Nb
Beryllium	beryllium	MPID	mp-20	Computational methodology	Be
Aluminum	aluminum	MPID	mp-134	Computational methodology	Al
Chromium	chromium	MPID	mp-90	Computational methodology	Cr
Magnesium	magnesium	MPID	mp-110	Computational methodology	Mg
Antimony	antimony	MPID	mp-133	Computational methodology	Sb
Hafnium	hafnium	MPID	mp-8640	Computational methodology	Hf
Calcium	calcium	MPID	mp-45	Computational methodology	Ca
Chromium	chromium	MPID	mp-17	Computational methodology	Cr
Europium	europium	MPID	mp-21462	Computational methodology	Eu
Gallium	gallium	MPID	mp-142	Computational methodology	Ga
Cerium	cerium	MPID	mp-28	Computational methodology	Ce
Zirconium	zirconium	MPID	mp-8635	Computational methodology	Zr
Manganese	manganese	MPID	mp-35	Computational methodology	Mn
Strontium	strontium	MPID	mp-76	Computational methodology	Sr
Ytterbium	ytterbium	MPID	mp-162	Computational methodology	Yb
Thallium	thallium	MPID	mp-39	Computational methodology	Tl
Copper	copper	MPID	mp-30	Computational methodology	Cu
Rhodium	rhodium	MPID	mp-74	Computational methodology	Rh
Lead	lead	MPID	mp-20483	Computational methodology	Pb
Lanthanum	lanthanum	MPID	mp-156	Computational methodology	La
Yttrium	yttrium	MPID	mp-9	Computational methodology	Y
Erbium	erbium	MPID	mp-99	Computational methodology	Er
Tin	tin	MPID	mp-117	Computational methodology	Sn
Dysprosium	dysprosium	MPID	mp-10658	Computational methodology	Dy
