# Supplementary material for: Surface energies of elemental crystals
Source: Sci Data. 2016 Sep 13;3:160080. doi: 10.1038/sdata.2016.80 (PMC5020873; doi:10.1038/sdata.2016.80)
Supplement: Supplementary file 1 [file sdata201680-isa1.zip › a_assay_Ong.txt]

Sample Name	Protocol REF	Protocol REF	Parameter Value[surface]	Assay Name	Raw Data File	Comment[Data Repository]	Comment[Data Record Accession]	Comment[Data Record URI]
In	Slab model generation	Surface calculation workflow	102	In_102	surfaces.json	Dryad Digital Repository	doi:10.5061/dryad.f2n6f	http://dx.doi.org/10.5061/dryad.f2n6f
In	Slab model generation	Surface calculation workflow	110	In_110	surfaces.json	Dryad Digital Repository	doi:10.5061/dryad.f2n6f	http://dx.doi.org/10.5061/dryad.f2n6f
In	Slab model generation	Surface calculation workflow	212	In_212	surfaces.json	Dryad Digital Repository	doi:10.5061/dryad.f2n6f	http://dx.doi.org/10.5061/dryad.f2n6f
In	Slab model generation	Surface calculation workflow	1	In_001	surfaces.json	Dryad Digital Repository	doi:10.5061/dryad.f2n6f	http://dx.doi.org/10.5061/dryad.f2n6f
In	Slab model generation	Surface calculation workflow	101	In_101	surfaces.json	Dryad Digital Repository	doi:10.5061/dryad.f2n6f	http://dx.doi.org/10.5061/dryad.f2n6f
In	Slab model generation	Surface calculation workflow	100	In_100	surfaces.json	Dryad Digital Repository	doi:10.5061/dryad.f2n6f	http://dx.doi.org/10.5061/dryad.f2n6f
Rb	Slab model generation	Surface calculation workflow	11-20	Rb_11-20	surfaces.json	Dryad Digital Repository	doi:10.5061/dryad.f2n6f	http://dx.doi.org/10.5061/dryad.f2n6f
Rb	Slab model generation	Surface calculation workflow	21-30	Rb_21-30	surfaces.json	Dryad Digital Repository	doi:10.5061/dryad.f2n6f	http://dx.doi.org/10.5061/dryad.f2n6f
Rb	Slab model generation	Surface calculation workflow	20-21	Rb_20-21	surfaces.json	Dryad Digital Repository	doi:10.5061/dryad.f2n6f	http://dx.doi.org/10.5061/dryad.f2n6f
Rb	Slab model generation	Surface calculation workflow	10-10	Rb_10-10	surfaces.json	Dryad Digital Repository	doi:10.5061/dryad.f2n6f	http://dx.doi.org/10.5061/dryad.f2n6f
Rb	Slab model generation	Surface calculation workflow	21-31	Rb_21-31	surfaces.json	Dryad Digital Repository	doi:10.5061/dryad.f2n6f	http://dx.doi.org/10.5061/dryad.f2n6f
Rb	Slab model generation	Surface calculation workflow	1	Rb_0001	surfaces.json	Dryad Digital Repository	doi:10.5061/dryad.f2n6f	http://dx.doi.org/10.5061/dryad.f2n6f
Rb	Slab model generation	Surface calculation workflow	10-12	Rb_10-12	surfaces.json	Dryad Digital Repository	doi:10.5061/dryad.f2n6f	http://dx.doi.org/10.5061/dryad.f2n6f
Rb	Slab model generation	Surface calculation workflow	10-11	Rb_10-11	surfaces.json	Dryad Digital Repository	doi:10.5061/dryad.f2n6f	http://dx.doi.org/10.5061/dryad.f2n6f
Rb	Slab model generation	Surface calculation workflow	22-41	Rb_22-41	surfaces.json	Dryad Digital Repository	doi:10.5061/dryad.f2n6f	http://dx.doi.org/10.5061/dryad.f2n6f
Rb	Slab model generation	Surface calculation workflow	21-32	Rb_21-32	surfaces.json	Dryad Digital Repository	doi:10.5061/dryad.f2n6f	http://dx.doi.org/10.5061/dryad.f2n6f
Rb	Slab model generation	Surface calculation workflow	11-21	Rb_11-21	surfaces.json	Dryad Digital Repository	doi:10.5061/dryad.f2n6f	http://dx.doi.org/10.5061/dryad.f2n6f
Rb	Slab model generation	Surface calculation workflow	2-1-12	Rb_2-1-12	surfaces.json	Dryad Digital Repository	doi:10.5061/dryad.f2n6f	http://dx.doi.org/10.5061/dryad.f2n6f
Si	Slab model generation	Surface calculation workflow	320	Si_320	surfaces.json	Dryad Digital Repository	doi:10.5061/dryad.f2n6f	http://dx.doi.org/10.5061/dryad.f2n6f
Si	Slab model generation	Surface calculation workflow	110	Si_110	surfaces.json	Dryad Digital Repository	doi:10.5061/dryad.f2n6f	http://dx.doi.org/10.5061/dryad.f2n6f
Si	Slab model generation	Surface calculation workflow	310	Si_310	surfaces.json	Dryad Digital Repository	doi:10.5061/dryad.f2n6f	http://dx.doi.org/10.5061/dryad.f2n6f
Si	Slab model generation	Surface calculation workflow	210	Si_210	surfaces.json	Dryad Digital Repository	doi:10.5061/dryad.f2n6f	http://dx.doi.org/10.5061/dryad.f2n6f
Si	Slab model generation	Surface calculation workflow	332	Si_332	surfaces.json	Dryad Digital Repository	doi:10.5061/dryad.f2n6f	http://dx.doi.org/10.5061/dryad.f2n6f
Si	Slab model generation	Surface calculation workflow	100	Si_100	surfaces.json	Dryad Digital Repository	doi:10.5061/dryad.f2n6f	http://dx.doi.org/10.5061/dryad.f2n6f
Si	Slab model generation	Surface calculation workflow	211	Si_211	surfaces.json	Dryad Digital Repository	doi:10.5061/dryad.f2n6f	http://dx.doi.org/10.5061/dryad.f2n6f
Si	Slab model generation	Surface calculation workflow	322	Si_322	surfaces.json	Dryad Digital Repository	doi:10.5061/dryad.f2n6f	http://dx.doi.org/10.5061/dryad.f2n6f
Si	Slab model generation	Surface calculation workflow	321	Si_321	surfaces.json	Dryad Digital Repository	doi:10.5061/dryad.f2n6f	http://dx.doi.org/10.5061/dryad.f2n6f
Si	Slab model generation	Surface calculation workflow	221	Si_221	surfaces.json	Dryad Digital Repository	doi:10.5061/dryad.f2n6f	http://dx.doi.org/10.5061/dryad.f2n6f
Si	Slab model generation	Surface calculation workflow	331	Si_331	surfaces.json	Dryad Digital Repository	doi:10.5061/dryad.f2n6f	http://dx.doi.org/10.5061/dryad.f2n6f
Si	Slab model generation	Surface calculation workflow	311	Si_311	surfaces.json	Dryad Digital Repository	doi:10.5061/dryad.f2n6f	http://dx.doi.org/10.5061/dryad.f2n6f
Si	Slab model generation	Surface calculation workflow	111	Si_111	surfaces.json	Dryad Digital Repository	doi:10.5061/dryad.f2n6f	http://dx.doi.org/10.5061/dryad.f2n6f
Ti	Slab model generation	Surface calculation workflow	11-20	Ti_11-20	surfaces.json	Dryad Digital Repository	doi:10.5061/dryad.f2n6f	http://dx.doi.org/10.5061/dryad.f2n6f
Ti	Slab model generation	Surface calculation workflow	21-30	Ti_21-30	surfaces.json	Dryad Digital Repository	doi:10.5061/dryad.f2n6f	http://dx.doi.org/10.5061/dryad.f2n6f
Ti	Slab model generation	Surface calculation workflow	20-21	Ti_20-21	surfaces.json	Dryad Digital Repository	doi:10.5061/dryad.f2n6f	http://dx.doi.org/10.5061/dryad.f2n6f
Ti	Slab model generation	Surface calculation workflow	22-41	Ti_22-41	surfaces.json	Dryad Digital Repository	doi:10.5061/dryad.f2n6f	http://dx.doi.org/10.5061/dryad.f2n6f
Ti	Slab model generation	Surface calculation workflow	21-31	Ti_21-31	surfaces.json	Dryad Digital Repository	doi:10.5061/dryad.f2n6f	http://dx.doi.org/10.5061/dryad.f2n6f
Ti	Slab model generation	Surface calculation workflow	1	Ti_0001	surfaces.json	Dryad Digital Repository	doi:10.5061/dryad.f2n6f	http://dx.doi.org/10.5061/dryad.f2n6f
Ti	Slab model generation	Surface calculation workflow	2-1-12	Ti_2-1-12	surfaces.json	Dryad Digital Repository	doi:10.5061/dryad.f2n6f	http://dx.doi.org/10.5061/dryad.f2n6f
Ti	Slab model generation	Surface calculation workflow	10-10	Ti_10-10	surfaces.json	Dryad Digital Repository	doi:10.5061/dryad.f2n6f	http://dx.doi.org/10.5061/dryad.f2n6f
Ti	Slab model generation	Surface calculation workflow	21-32	Ti_21-32	surfaces.json	Dryad Digital Repository	doi:10.5061/dryad.f2n6f	http://dx.doi.org/10.5061/dryad.f2n6f
Ti	Slab model generation	Surface calculation workflow	10-12	Ti_10-12	surfaces.json	Dryad Digital Repository	doi:10.5061/dryad.f2n6f	http://dx.doi.org/10.5061/dryad.f2n6f
Ti	Slab model generation	Surface calculation workflow	10-11	Ti_10-11	surfaces.json	Dryad Digital Repository	doi:10.5061/dryad.f2n6f	http://dx.doi.org/10.5061/dryad.f2n6f
Ti	Slab model generation	Surface calculation workflow	11-21	Ti_11-21	surfaces.json	Dryad Digital Repository	doi:10.5061/dryad.f2n6f	http://dx.doi.org/10.5061/dryad.f2n6f
Rb	Slab model generation	Surface calculation workflow	320	Rb_320	surfaces.json	Dryad Digital Repository	doi:10.5061/dryad.f2n6f	http://dx.doi.org/10.5061/dryad.f2n6f
Rb	Slab model generation	Surface calculation workflow	110	Rb_110	surfaces.json	Dryad Digital Repository	doi:10.5061/dryad.f2n6f	http://dx.doi.org/10.5061/dryad.f2n6f
Rb	Slab model generation	Surface calculation workflow	310	Rb_310	surfaces.json	Dryad Digital Repository	doi:10.5061/dryad.f2n6f	http://dx.doi.org/10.5061/dryad.f2n6f
Rb	Slab model generation	Surface calculation workflow	210	Rb_210	surfaces.json	Dryad Digital Repository	doi:10.5061/dryad.f2n6f	http://dx.doi.org/10.5061/dryad.f2n6f
Rb	Slab model generation	Surface calculation workflow	332	Rb_332	surfaces.json	Dryad Digital Repository	doi:10.5061/dryad.f2n6f	http://dx.doi.org/10.5061/dryad.f2n6f
Rb	Slab model generation	Surface calculation workflow	221	Rb_221	surfaces.json	Dryad Digital Repository	doi:10.5061/dryad.f2n6f	http://dx.doi.org/10.5061/dryad.f2n6f
Rb	Slab model generation	Surface calculation workflow	211	Rb_211	surfaces.json	Dryad Digital Repository	doi:10.5061/dryad.f2n6f	http://dx.doi.org/10.5061/dryad.f2n6f
Rb	Slab model generation	Surface calculation workflow	322	Rb_322	surfaces.json	Dryad Digital Repository	doi:10.5061/dryad.f2n6f	http://dx.doi.org/10.5061/dryad.f2n6f
Rb	Slab model generation	Surface calculation workflow	321	Rb_321	surfaces.json	Dryad Digital Repository	doi:10.5061/dryad.f2n6f	http://dx.doi.org/10.5061/dryad.f2n6f
Rb	Slab model generation	Surface calculation workflow	100	Rb_100	surfaces.json	Dryad Digital Repository	doi:10.5061/dryad.f2n6f	http://dx.doi.org/10.5061/dryad.f2n6f
Rb	Slab model generation	Surface calculation workflow	331	Rb_331	surfaces.json	Dryad Digital Repository	doi:10.5061/dryad.f2n6f	http://dx.doi.org/10.5061/dryad.f2n6f
Rb	Slab model generation	Surface calculation workflow	311	Rb_311	surfaces.json	Dryad Digital Repository	doi:10.5061/dryad.f2n6f	http://dx.doi.org/10.5061/dryad.f2n6f
Rb	Slab model generation	Surface calculation workflow	111	Rb_111	surfaces.json	Dryad Digital Repository	doi:10.5061/dryad.f2n6f	http://dx.doi.org/10.5061/dryad.f2n6f
Si	Slab model generation	Surface calculation workflow	110	Si_110	surfaces.json	Dryad Digital Repository	doi:10.5061/dryad.f2n6f	http://dx.doi.org/10.5061/dryad.f2n6f
Si	Slab model generation	Surface calculation workflow	210	Si_210	surfaces.json	Dryad Digital Repository	doi:10.5061/dryad.f2n6f	http://dx.doi.org/10.5061/dryad.f2n6f
Si	Slab model generation	Surface calculation workflow	212	Si_212	surfaces.json	Dryad Digital Repository	doi:10.5061/dryad.f2n6f	http://dx.doi.org/10.5061/dryad.f2n6f
Si	Slab model generation	Surface calculation workflow	100	Si_100	surfaces.json	Dryad Digital Repository	doi:10.5061/dryad.f2n6f	http://dx.doi.org/10.5061/dryad.f2n6f
Si	Slab model generation	Surface calculation workflow	211	Si_211	surfaces.json	Dryad Digital Repository	doi:10.5061/dryad.f2n6f	http://dx.doi.org/10.5061/dryad.f2n6f
Si	Slab model generation	Surface calculation workflow	1	Si_001	surfaces.json	Dryad Digital Repository	doi:10.5061/dryad.f2n6f	http://dx.doi.org/10.5061/dryad.f2n6f
Si	Slab model generation	Surface calculation workflow	102	Si_102	surfaces.json	Dryad Digital Repository	doi:10.5061/dryad.f2n6f	http://dx.doi.org/10.5061/dryad.f2n6f
Si	Slab model generation	Surface calculation workflow	101	Si_101	surfaces.json	Dryad Digital Repository	doi:10.5061/dryad.f2n6f	http://dx.doi.org/10.5061/dryad.f2n6f
Si	Slab model generation	Surface calculation workflow	221	Si_221	surfaces.json	Dryad Digital Repository	doi:10.5061/dryad.f2n6f	http://dx.doi.org/10.5061/dryad.f2n6f
Si	Slab model generation	Surface calculation workflow	201	Si_201	surfaces.json	Dryad Digital Repository	doi:10.5061/dryad.f2n6f	http://dx.doi.org/10.5061/dryad.f2n6f
Si	Slab model generation	Surface calculation workflow	111	Si_111	surfaces.json	Dryad Digital Repository	doi:10.5061/dryad.f2n6f	http://dx.doi.org/10.5061/dryad.f2n6f
Si	Slab model generation	Surface calculation workflow	10-12	Si_10-12	surfaces.json	Dryad Digital Repository	doi:10.5061/dryad.f2n6f	http://dx.doi.org/10.5061/dryad.f2n6f
Th	Slab model generation	Surface calculation workflow	210	Th_210	surfaces.json	Dryad Digital Repository	doi:10.5061/dryad.f2n6f	http://dx.doi.org/10.5061/dryad.f2n6f
Th	Slab model generation	Surface calculation workflow	212	Th_212	surfaces.json	Dryad Digital Repository	doi:10.5061/dryad.f2n6f	http://dx.doi.org/10.5061/dryad.f2n6f
Th	Slab model generation	Surface calculation workflow	102	Th_102	surfaces.json	Dryad Digital Repository	doi:10.5061/dryad.f2n6f	http://dx.doi.org/10.5061/dryad.f2n6f
Th	Slab model generation	Surface calculation workflow	111	Th_111	surfaces.json	Dryad Digital Repository	doi:10.5061/dryad.f2n6f	http://dx.doi.org/10.5061/dryad.f2n6f
Cs	Slab model generation	Surface calculation workflow	11-20	Cs_11-20	surfaces.json	Dryad Digital Repository	doi:10.5061/dryad.f2n6f	http://dx.doi.org/10.5061/dryad.f2n6f
Cs	Slab model generation	Surface calculation workflow	21-30	Cs_21-30	surfaces.json	Dryad Digital Repository	doi:10.5061/dryad.f2n6f	http://dx.doi.org/10.5061/dryad.f2n6f
Cs	Slab model generation	Surface calculation workflow	21-32	Cs_21-32	surfaces.json	Dryad Digital Repository	doi:10.5061/dryad.f2n6f	http://dx.doi.org/10.5061/dryad.f2n6f
Cs	Slab model generation	Surface calculation workflow	10-10	Cs_10-10	surfaces.json	Dryad Digital Repository	doi:10.5061/dryad.f2n6f	http://dx.doi.org/10.5061/dryad.f2n6f
Cs	Slab model generation	Surface calculation workflow	21-31	Cs_21-31	surfaces.json	Dryad Digital Repository	doi:10.5061/dryad.f2n6f	http://dx.doi.org/10.5061/dryad.f2n6f
Cs	Slab model generation	Surface calculation workflow	1	Cs_0001	surfaces.json	Dryad Digital Repository	doi:10.5061/dryad.f2n6f	http://dx.doi.org/10.5061/dryad.f2n6f
Cs	Slab model generation	Surface calculation workflow	10-11	Cs_10-11	surfaces.json	Dryad Digital Repository	doi:10.5061/dryad.f2n6f	http://dx.doi.org/10.5061/dryad.f2n6f
Cs	Slab model generation	Surface calculation workflow	11-21	Cs_11-21	surfaces.json	Dryad Digital Repository	doi:10.5061/dryad.f2n6f	http://dx.doi.org/10.5061/dryad.f2n6f
Cs	Slab model generation	Surface calculation workflow	22-41	Cs_22-41	surfaces.json	Dryad Digital Repository	doi:10.5061/dryad.f2n6f	http://dx.doi.org/10.5061/dryad.f2n6f
Cs	Slab model generation	Surface calculation workflow	20-21	Cs_20-21	surfaces.json	Dryad Digital Repository	doi:10.5061/dryad.f2n6f	http://dx.doi.org/10.5061/dryad.f2n6f
Cs	Slab model generation	Surface calculation workflow	10-12	Cs_10-12	surfaces.json	Dryad Digital Repository	doi:10.5061/dryad.f2n6f	http://dx.doi.org/10.5061/dryad.f2n6f
Cs	Slab model generation	Surface calculation workflow	2-1-12	Cs_2-1-12	surfaces.json	Dryad Digital Repository	doi:10.5061/dryad.f2n6f	http://dx.doi.org/10.5061/dryad.f2n6f
Pr	Slab model generation	Surface calculation workflow	11-20	Pr_11-20	surfaces.json	Dryad Digital Repository	doi:10.5061/dryad.f2n6f	http://dx.doi.org/10.5061/dryad.f2n6f
Pr	Slab model generation	Surface calculation workflow	21-30	Pr_21-30	surfaces.json	Dryad Digital Repository	doi:10.5061/dryad.f2n6f	http://dx.doi.org/10.5061/dryad.f2n6f
Pr	Slab model generation	Surface calculation workflow	21-32	Pr_21-32	surfaces.json	Dryad Digital Repository	doi:10.5061/dryad.f2n6f	http://dx.doi.org/10.5061/dryad.f2n6f
Pr	Slab model generation	Surface calculation workflow	10-10	Pr_10-10	surfaces.json	Dryad Digital Repository	doi:10.5061/dryad.f2n6f	http://dx.doi.org/10.5061/dryad.f2n6f
Pr	Slab model generation	Surface calculation workflow	21-31	Pr_21-31	surfaces.json	Dryad Digital Repository	doi:10.5061/dryad.f2n6f	http://dx.doi.org/10.5061/dryad.f2n6f
Pr	Slab model generation	Surface calculation workflow	1	Pr_0001	surfaces.json	Dryad Digital Repository	doi:10.5061/dryad.f2n6f	http://dx.doi.org/10.5061/dryad.f2n6f
Pr	Slab model generation	Surface calculation workflow	10-11	Pr_10-11	surfaces.json	Dryad Digital Repository	doi:10.5061/dryad.f2n6f	http://dx.doi.org/10.5061/dryad.f2n6f
Pr	Slab model generation	Surface calculation workflow	11-21	Pr_11-21	surfaces.json	Dryad Digital Repository	doi:10.5061/dryad.f2n6f	http://dx.doi.org/10.5061/dryad.f2n6f
Pr	Slab model generation	Surface calculation workflow	22-41	Pr_22-41	surfaces.json	Dryad Digital Repository	doi:10.5061/dryad.f2n6f	http://dx.doi.org/10.5061/dryad.f2n6f
Pr	Slab model generation	Surface calculation workflow	20-21	Pr_20-21	surfaces.json	Dryad Digital Repository	doi:10.5061/dryad.f2n6f	http://dx.doi.org/10.5061/dryad.f2n6f
Pr	Slab model generation	Surface calculation workflow	10-12	Pr_10-12	surfaces.json	Dryad Digital Repository	doi:10.5061/dryad.f2n6f	http://dx.doi.org/10.5061/dryad.f2n6f
Pr	Slab model generation	Surface calculation workflow	2-1-12	Pr_2-1-12	surfaces.json	Dryad Digital Repository	doi:10.5061/dryad.f2n6f	http://dx.doi.org/10.5061/dryad.f2n6f
Ni	Slab model generation	Surface calculation workflow	11-20	Ni_11-20	surfaces.json	Dryad Digital Repository	doi:10.5061/dryad.f2n6f	http://dx.doi.org/10.5061/dryad.f2n6f
Ni	Slab model generation	Surface calculation workflow	21-30	Ni_21-30	surfaces.json	Dryad Digital Repository	doi:10.5061/dryad.f2n6f	http://dx.doi.org/10.5061/dryad.f2n6f
Ni	Slab model generation	Surface calculation workflow	21-32	Ni_21-32	surfaces.json	Dryad Digital Repository	doi:10.5061/dryad.f2n6f	http://dx.doi.org/10.5061/dryad.f2n6f
Ni	Slab model generation	Surface calculation workflow	10-10	Ni_10-10	surfaces.json	Dryad Digital Repository	doi:10.5061/dryad.f2n6f	http://dx.doi.org/10.5061/dryad.f2n6f
Ni	Slab model generation	Surface calculation workflow	21-31	Ni_21-31	surfaces.json	Dryad Digital Repository	doi:10.5061/dryad.f2n6f	http://dx.doi.org/10.5061/dryad.f2n6f
Ni	Slab model generation	Surface calculation workflow	1	Ni_0001	surfaces.json	Dryad Digital Repository	doi:10.5061/dryad.f2n6f	http://dx.doi.org/10.5061/dryad.f2n6f
Ni	Slab model generation	Surface calculation workflow	2-1-12	Ni_2-1-12	surfaces.json	Dryad Digital Repository	doi:10.5061/dryad.f2n6f	http://dx.doi.org/10.5061/dryad.f2n6f
Ni	Slab model generation	Surface calculation workflow	22-41	Ni_22-41	surfaces.json	Dryad Digital Repository	doi:10.5061/dryad.f2n6f	http://dx.doi.org/10.5061/dryad.f2n6f
Ni	Slab model generation	Surface calculation workflow	20-21	Ni_20-21	surfaces.json	Dryad Digital Repository	doi:10.5061/dryad.f2n6f	http://dx.doi.org/10.5061/dryad.f2n6f
Ni	Slab model generation	Surface calculation workflow	11-21	Ni_11-21	surfaces.json	Dryad Digital Repository	doi:10.5061/dryad.f2n6f	http://dx.doi.org/10.5061/dryad.f2n6f
Ni	Slab model generation	Surface calculation workflow	10-11	Ni_10-11	surfaces.json	Dryad Digital Repository	doi:10.5061/dryad.f2n6f	http://dx.doi.org/10.5061/dryad.f2n6f
Ni	Slab model generation	Surface calculation workflow	10-12	Ni_10-12	surfaces.json	Dryad Digital Repository	doi:10.5061/dryad.f2n6f	http://dx.doi.org/10.5061/dryad.f2n6f
S	Slab model generation	Surface calculation workflow	110	S_110	surfaces.json	Dryad Digital Repository	doi:10.5061/dryad.f2n6f	http://dx.doi.org/10.5061/dryad.f2n6f
S	Slab model generation	Surface calculation workflow	10	S_10	surfaces.json	Dryad Digital Repository	doi:10.5061/dryad.f2n6f	http://dx.doi.org/10.5061/dryad.f2n6f
S	Slab model generation	Surface calculation workflow	11-2	S_11-2	surfaces.json	Dryad Digital Repository	doi:10.5061/dryad.f2n6f	http://dx.doi.org/10.5061/dryad.f2n6f
Se	Slab model generation	Surface calculation workflow	100	Se_100	surfaces.json	Dryad Digital Repository	doi:10.5061/dryad.f2n6f	http://dx.doi.org/10.5061/dryad.f2n6f
Se	Slab model generation	Surface calculation workflow	10	Se_10	surfaces.json	Dryad Digital Repository	doi:10.5061/dryad.f2n6f	http://dx.doi.org/10.5061/dryad.f2n6f
Se	Slab model generation	Surface calculation workflow	1	Se_001	surfaces.json	Dryad Digital Repository	doi:10.5061/dryad.f2n6f	http://dx.doi.org/10.5061/dryad.f2n6f
Gd	Slab model generation	Surface calculation workflow	11-20	Gd_11-20	surfaces.json	Dryad Digital Repository	doi:10.5061/dryad.f2n6f	http://dx.doi.org/10.5061/dryad.f2n6f
Gd	Slab model generation	Surface calculation workflow	21-30	Gd_21-30	surfaces.json	Dryad Digital Repository	doi:10.5061/dryad.f2n6f	http://dx.doi.org/10.5061/dryad.f2n6f
Gd	Slab model generation	Surface calculation workflow	10-10	Gd_10-10	surfaces.json	Dryad Digital Repository	doi:10.5061/dryad.f2n6f	http://dx.doi.org/10.5061/dryad.f2n6f
Gd	Slab model generation	Surface calculation workflow	1	Gd_0001	surfaces.json	Dryad Digital Repository	doi:10.5061/dryad.f2n6f	http://dx.doi.org/10.5061/dryad.f2n6f
Gd	Slab model generation	Surface calculation workflow	10-11	Gd_10-11	surfaces.json	Dryad Digital Repository	doi:10.5061/dryad.f2n6f	http://dx.doi.org/10.5061/dryad.f2n6f
Gd	Slab model generation	Surface calculation workflow	20-21	Gd_20-21	surfaces.json	Dryad Digital Repository	doi:10.5061/dryad.f2n6f	http://dx.doi.org/10.5061/dryad.f2n6f
Gd	Slab model generation	Surface calculation workflow	11-21	Gd_11-21	surfaces.json	Dryad Digital Repository	doi:10.5061/dryad.f2n6f	http://dx.doi.org/10.5061/dryad.f2n6f
B	Slab model generation	Surface calculation workflow	11-20	B_11-20	surfaces.json	Dryad Digital Repository	doi:10.5061/dryad.f2n6f	http://dx.doi.org/10.5061/dryad.f2n6f
B	Slab model generation	Surface calculation workflow	1	B_0001	surfaces.json	Dryad Digital Repository	doi:10.5061/dryad.f2n6f	http://dx.doi.org/10.5061/dryad.f2n6f
Cs	Slab model generation	Surface calculation workflow	320	Cs_320	surfaces.json	Dryad Digital Repository	doi:10.5061/dryad.f2n6f	http://dx.doi.org/10.5061/dryad.f2n6f
Cs	Slab model generation	Surface calculation workflow	110	Cs_110	surfaces.json	Dryad Digital Repository	doi:10.5061/dryad.f2n6f	http://dx.doi.org/10.5061/dryad.f2n6f
Cs	Slab model generation	Surface calculation workflow	310	Cs_310	surfaces.json	Dryad Digital Repository	doi:10.5061/dryad.f2n6f	http://dx.doi.org/10.5061/dryad.f2n6f
Cs	Slab model generation	Surface calculation workflow	210	Cs_210	surfaces.json	Dryad Digital Repository	doi:10.5061/dryad.f2n6f	http://dx.doi.org/10.5061/dryad.f2n6f
Cs	Slab model generation	Surface calculation workflow	332	Cs_332	surfaces.json	Dryad Digital Repository	doi:10.5061/dryad.f2n6f	http://dx.doi.org/10.5061/dryad.f2n6f
Cs	Slab model generation	Surface calculation workflow	221	Cs_221	surfaces.json	Dryad Digital Repository	doi:10.5061/dryad.f2n6f	http://dx.doi.org/10.5061/dryad.f2n6f
Cs	Slab model generation	Surface calculation workflow	211	Cs_211	surfaces.json	Dryad Digital Repository	doi:10.5061/dryad.f2n6f	http://dx.doi.org/10.5061/dryad.f2n6f
Cs	Slab model generation	Surface calculation workflow	322	Cs_322	surfaces.json	Dryad Digital Repository	doi:10.5061/dryad.f2n6f	http://dx.doi.org/10.5061/dryad.f2n6f
Cs	Slab model generation	Surface calculation workflow	321	Cs_321	surfaces.json	Dryad Digital Repository	doi:10.5061/dryad.f2n6f	http://dx.doi.org/10.5061/dryad.f2n6f
Cs	Slab model generation	Surface calculation workflow	100	Cs_100	surfaces.json	Dryad Digital Repository	doi:10.5061/dryad.f2n6f	http://dx.doi.org/10.5061/dryad.f2n6f
Cs	Slab model generation	Surface calculation workflow	311	Cs_311	surfaces.json	Dryad Digital Repository	doi:10.5061/dryad.f2n6f	http://dx.doi.org/10.5061/dryad.f2n6f
Cs	Slab model generation	Surface calculation workflow	111	Cs_111	surfaces.json	Dryad Digital Repository	doi:10.5061/dryad.f2n6f	http://dx.doi.org/10.5061/dryad.f2n6f
Ge	Slab model generation	Surface calculation workflow	320	Ge_320	surfaces.json	Dryad Digital Repository	doi:10.5061/dryad.f2n6f	http://dx.doi.org/10.5061/dryad.f2n6f
Ge	Slab model generation	Surface calculation workflow	110	Ge_110	surfaces.json	Dryad Digital Repository	doi:10.5061/dryad.f2n6f	http://dx.doi.org/10.5061/dryad.f2n6f
Ge	Slab model generation	Surface calculation workflow	310	Ge_310	surfaces.json	Dryad Digital Repository	doi:10.5061/dryad.f2n6f	http://dx.doi.org/10.5061/dryad.f2n6f
Ge	Slab model generation	Surface calculation workflow	210	Ge_210	surfaces.json	Dryad Digital Repository	doi:10.5061/dryad.f2n6f	http://dx.doi.org/10.5061/dryad.f2n6f
Ge	Slab model generation	Surface calculation workflow	321	Ge_321	surfaces.json	Dryad Digital Repository	doi:10.5061/dryad.f2n6f	http://dx.doi.org/10.5061/dryad.f2n6f
Ge	Slab model generation	Surface calculation workflow	100	Ge_100	surfaces.json	Dryad Digital Repository	doi:10.5061/dryad.f2n6f	http://dx.doi.org/10.5061/dryad.f2n6f
Ge	Slab model generation	Surface calculation workflow	211	Ge_211	surfaces.json	Dryad Digital Repository	doi:10.5061/dryad.f2n6f	http://dx.doi.org/10.5061/dryad.f2n6f
Ge	Slab model generation	Surface calculation workflow	322	Ge_322	surfaces.json	Dryad Digital Repository	doi:10.5061/dryad.f2n6f	http://dx.doi.org/10.5061/dryad.f2n6f
Ge	Slab model generation	Surface calculation workflow	221	Ge_221	surfaces.json	Dryad Digital Repository	doi:10.5061/dryad.f2n6f	http://dx.doi.org/10.5061/dryad.f2n6f
Ge	Slab model generation	Surface calculation workflow	331	Ge_331	surfaces.json	Dryad Digital Repository	doi:10.5061/dryad.f2n6f	http://dx.doi.org/10.5061/dryad.f2n6f
Ge	Slab model generation	Surface calculation workflow	311	Ge_311	surfaces.json	Dryad Digital Repository	doi:10.5061/dryad.f2n6f	http://dx.doi.org/10.5061/dryad.f2n6f
Ge	Slab model generation	Surface calculation workflow	111	Ge_111	surfaces.json	Dryad Digital Repository	doi:10.5061/dryad.f2n6f	http://dx.doi.org/10.5061/dryad.f2n6f
P	Slab model generation	Surface calculation workflow	110	P_110	surfaces.json	Dryad Digital Repository	doi:10.5061/dryad.f2n6f	http://dx.doi.org/10.5061/dryad.f2n6f
P	Slab model generation	Surface calculation workflow	210	P_210	surfaces.json	Dryad Digital Repository	doi:10.5061/dryad.f2n6f	http://dx.doi.org/10.5061/dryad.f2n6f
P	Slab model generation	Surface calculation workflow	212	P_212	surfaces.json	Dryad Digital Repository	doi:10.5061/dryad.f2n6f	http://dx.doi.org/10.5061/dryad.f2n6f
P	Slab model generation	Surface calculation workflow	11	P_11	surfaces.json	Dryad Digital Repository	doi:10.5061/dryad.f2n6f	http://dx.doi.org/10.5061/dryad.f2n6f
P	Slab model generation	Surface calculation workflow	221	P_221	surfaces.json	Dryad Digital Repository	doi:10.5061/dryad.f2n6f	http://dx.doi.org/10.5061/dryad.f2n6f
P	Slab model generation	Surface calculation workflow	12	P_12	surfaces.json	Dryad Digital Repository	doi:10.5061/dryad.f2n6f	http://dx.doi.org/10.5061/dryad.f2n6f
P	Slab model generation	Surface calculation workflow	211	P_211	surfaces.json	Dryad Digital Repository	doi:10.5061/dryad.f2n6f	http://dx.doi.org/10.5061/dryad.f2n6f
P	Slab model generation	Surface calculation workflow	1	P_001	surfaces.json	Dryad Digital Repository	doi:10.5061/dryad.f2n6f	http://dx.doi.org/10.5061/dryad.f2n6f
P	Slab model generation	Surface calculation workflow	102	P_102	surfaces.json	Dryad Digital Repository	doi:10.5061/dryad.f2n6f	http://dx.doi.org/10.5061/dryad.f2n6f
P	Slab model generation	Surface calculation workflow	121	P_121	surfaces.json	Dryad Digital Repository	doi:10.5061/dryad.f2n6f	http://dx.doi.org/10.5061/dryad.f2n6f
P	Slab model generation	Surface calculation workflow	101	P_101	surfaces.json	Dryad Digital Repository	doi:10.5061/dryad.f2n6f	http://dx.doi.org/10.5061/dryad.f2n6f
P	Slab model generation	Surface calculation workflow	100	P_100	surfaces.json	Dryad Digital Repository	doi:10.5061/dryad.f2n6f	http://dx.doi.org/10.5061/dryad.f2n6f
P	Slab model generation	Surface calculation workflow	21	P_21	surfaces.json	Dryad Digital Repository	doi:10.5061/dryad.f2n6f	http://dx.doi.org/10.5061/dryad.f2n6f
P	Slab model generation	Surface calculation workflow	10	P_10	surfaces.json	Dryad Digital Repository	doi:10.5061/dryad.f2n6f	http://dx.doi.org/10.5061/dryad.f2n6f
P	Slab model generation	Surface calculation workflow	201	P_201	surfaces.json	Dryad Digital Repository	doi:10.5061/dryad.f2n6f	http://dx.doi.org/10.5061/dryad.f2n6f
P	Slab model generation	Surface calculation workflow	122	P_122	surfaces.json	Dryad Digital Repository	doi:10.5061/dryad.f2n6f	http://dx.doi.org/10.5061/dryad.f2n6f
P	Slab model generation	Surface calculation workflow	111	P_111	surfaces.json	Dryad Digital Repository	doi:10.5061/dryad.f2n6f	http://dx.doi.org/10.5061/dryad.f2n6f
P	Slab model generation	Surface calculation workflow	112	P_112	surfaces.json	Dryad Digital Repository	doi:10.5061/dryad.f2n6f	http://dx.doi.org/10.5061/dryad.f2n6f
P	Slab model generation	Surface calculation workflow	120	P_120	surfaces.json	Dryad Digital Repository	doi:10.5061/dryad.f2n6f	http://dx.doi.org/10.5061/dryad.f2n6f
As	Slab model generation	Surface calculation workflow	110	As_110	surfaces.json	Dryad Digital Repository	doi:10.5061/dryad.f2n6f	http://dx.doi.org/10.5061/dryad.f2n6f
As	Slab model generation	Surface calculation workflow	210	As_210	surfaces.json	Dryad Digital Repository	doi:10.5061/dryad.f2n6f	http://dx.doi.org/10.5061/dryad.f2n6f
As	Slab model generation	Surface calculation workflow	11	As_11	surfaces.json	Dryad Digital Repository	doi:10.5061/dryad.f2n6f	http://dx.doi.org/10.5061/dryad.f2n6f
As	Slab model generation	Surface calculation workflow	100	As_100	surfaces.json	Dryad Digital Repository	doi:10.5061/dryad.f2n6f	http://dx.doi.org/10.5061/dryad.f2n6f
As	Slab model generation	Surface calculation workflow	211	As_211	surfaces.json	Dryad Digital Repository	doi:10.5061/dryad.f2n6f	http://dx.doi.org/10.5061/dryad.f2n6f
As	Slab model generation	Surface calculation workflow	1	As_001	surfaces.json	Dryad Digital Repository	doi:10.5061/dryad.f2n6f	http://dx.doi.org/10.5061/dryad.f2n6f
As	Slab model generation	Surface calculation workflow	102	As_102	surfaces.json	Dryad Digital Repository	doi:10.5061/dryad.f2n6f	http://dx.doi.org/10.5061/dryad.f2n6f
As	Slab model generation	Surface calculation workflow	101	As_101	surfaces.json	Dryad Digital Repository	doi:10.5061/dryad.f2n6f	http://dx.doi.org/10.5061/dryad.f2n6f
As	Slab model generation	Surface calculation workflow	12	As_12	surfaces.json	Dryad Digital Repository	doi:10.5061/dryad.f2n6f	http://dx.doi.org/10.5061/dryad.f2n6f
As	Slab model generation	Surface calculation workflow	21	As_21	surfaces.json	Dryad Digital Repository	doi:10.5061/dryad.f2n6f	http://dx.doi.org/10.5061/dryad.f2n6f
As	Slab model generation	Surface calculation workflow	120	As_120	surfaces.json	Dryad Digital Repository	doi:10.5061/dryad.f2n6f	http://dx.doi.org/10.5061/dryad.f2n6f
As	Slab model generation	Surface calculation workflow	201	As_201	surfaces.json	Dryad Digital Repository	doi:10.5061/dryad.f2n6f	http://dx.doi.org/10.5061/dryad.f2n6f
As	Slab model generation	Surface calculation workflow	122	As_122	surfaces.json	Dryad Digital Repository	doi:10.5061/dryad.f2n6f	http://dx.doi.org/10.5061/dryad.f2n6f
As	Slab model generation	Surface calculation workflow	111	As_111	surfaces.json	Dryad Digital Repository	doi:10.5061/dryad.f2n6f	http://dx.doi.org/10.5061/dryad.f2n6f
As	Slab model generation	Surface calculation workflow	112	As_112	surfaces.json	Dryad Digital Repository	doi:10.5061/dryad.f2n6f	http://dx.doi.org/10.5061/dryad.f2n6f
As	Slab model generation	Surface calculation workflow	10	As_10	surfaces.json	Dryad Digital Repository	doi:10.5061/dryad.f2n6f	http://dx.doi.org/10.5061/dryad.f2n6f
As	Slab model generation	Surface calculation workflow	221	As_221	surfaces.json	Dryad Digital Repository	doi:10.5061/dryad.f2n6f	http://dx.doi.org/10.5061/dryad.f2n6f
Te	Slab model generation	Surface calculation workflow	11-20	Te_11-20	surfaces.json	Dryad Digital Repository	doi:10.5061/dryad.f2n6f	http://dx.doi.org/10.5061/dryad.f2n6f
Te	Slab model generation	Surface calculation workflow	21-30	Te_21-30	surfaces.json	Dryad Digital Repository	doi:10.5061/dryad.f2n6f	http://dx.doi.org/10.5061/dryad.f2n6f
Te	Slab model generation	Surface calculation workflow	20-21	Te_20-21	surfaces.json	Dryad Digital Repository	doi:10.5061/dryad.f2n6f	http://dx.doi.org/10.5061/dryad.f2n6f
Te	Slab model generation	Surface calculation workflow	22-41	Te_22-41	surfaces.json	Dryad Digital Repository	doi:10.5061/dryad.f2n6f	http://dx.doi.org/10.5061/dryad.f2n6f
Te	Slab model generation	Surface calculation workflow	21-31	Te_21-31	surfaces.json	Dryad Digital Repository	doi:10.5061/dryad.f2n6f	http://dx.doi.org/10.5061/dryad.f2n6f
Te	Slab model generation	Surface calculation workflow	1	Te_0001	surfaces.json	Dryad Digital Repository	doi:10.5061/dryad.f2n6f	http://dx.doi.org/10.5061/dryad.f2n6f
Te	Slab model generation	Surface calculation workflow	10-12	Te_10-12	surfaces.json	Dryad Digital Repository	doi:10.5061/dryad.f2n6f	http://dx.doi.org/10.5061/dryad.f2n6f
Te	Slab model generation	Surface calculation workflow	10-11	Te_10-11	surfaces.json	Dryad Digital Repository	doi:10.5061/dryad.f2n6f	http://dx.doi.org/10.5061/dryad.f2n6f
Te	Slab model generation	Surface calculation workflow	10-10	Te_10-10	surfaces.json	Dryad Digital Repository	doi:10.5061/dryad.f2n6f	http://dx.doi.org/10.5061/dryad.f2n6f
Te	Slab model generation	Surface calculation workflow	21-32	Te_21-32	surfaces.json	Dryad Digital Repository	doi:10.5061/dryad.f2n6f	http://dx.doi.org/10.5061/dryad.f2n6f
Te	Slab model generation	Surface calculation workflow	11-21	Te_11-21	surfaces.json	Dryad Digital Repository	doi:10.5061/dryad.f2n6f	http://dx.doi.org/10.5061/dryad.f2n6f
Te	Slab model generation	Surface calculation workflow	2-1-12	Te_2-1-12	surfaces.json	Dryad Digital Repository	doi:10.5061/dryad.f2n6f	http://dx.doi.org/10.5061/dryad.f2n6f
Te	Slab model generation	Surface calculation workflow	11-20	Te_11-20	surfaces.json	Dryad Digital Repository	doi:10.5061/dryad.f2n6f	http://dx.doi.org/10.5061/dryad.f2n6f
Te	Slab model generation	Surface calculation workflow	21-30	Te_21-30	surfaces.json	Dryad Digital Repository	doi:10.5061/dryad.f2n6f	http://dx.doi.org/10.5061/dryad.f2n6f
Te	Slab model generation	Surface calculation workflow	21-32	Te_21-32	surfaces.json	Dryad Digital Repository	doi:10.5061/dryad.f2n6f	http://dx.doi.org/10.5061/dryad.f2n6f
Te	Slab model generation	Surface calculation workflow	10-10	Te_10-10	surfaces.json	Dryad Digital Repository	doi:10.5061/dryad.f2n6f	http://dx.doi.org/10.5061/dryad.f2n6f
Te	Slab model generation	Surface calculation workflow	21-31	Te_21-31	surfaces.json	Dryad Digital Repository	doi:10.5061/dryad.f2n6f	http://dx.doi.org/10.5061/dryad.f2n6f
Te	Slab model generation	Surface calculation workflow	1	Te_0001	surfaces.json	Dryad Digital Repository	doi:10.5061/dryad.f2n6f	http://dx.doi.org/10.5061/dryad.f2n6f
Te	Slab model generation	Surface calculation workflow	10-12	Te_10-12	surfaces.json	Dryad Digital Repository	doi:10.5061/dryad.f2n6f	http://dx.doi.org/10.5061/dryad.f2n6f
Te	Slab model generation	Surface calculation workflow	10-11	Te_10-11	surfaces.json	Dryad Digital Repository	doi:10.5061/dryad.f2n6f	http://dx.doi.org/10.5061/dryad.f2n6f
Te	Slab model generation	Surface calculation workflow	22-41	Te_22-41	surfaces.json	Dryad Digital Repository	doi:10.5061/dryad.f2n6f	http://dx.doi.org/10.5061/dryad.f2n6f
Te	Slab model generation	Surface calculation workflow	20-21	Te_20-21	surfaces.json	Dryad Digital Repository	doi:10.5061/dryad.f2n6f	http://dx.doi.org/10.5061/dryad.f2n6f
Te	Slab model generation	Surface calculation workflow	11-21	Te_11-21	surfaces.json	Dryad Digital Repository	doi:10.5061/dryad.f2n6f	http://dx.doi.org/10.5061/dryad.f2n6f
Te	Slab model generation	Surface calculation workflow	2-1-12	Te_2-1-12	surfaces.json	Dryad Digital Repository	doi:10.5061/dryad.f2n6f	http://dx.doi.org/10.5061/dryad.f2n6f
W	Slab model generation	Surface calculation workflow	110	W_110	surfaces.json	Dryad Digital Repository	doi:10.5061/dryad.f2n6f	http://dx.doi.org/10.5061/dryad.f2n6f
W	Slab model generation	Surface calculation workflow	210	W_210	surfaces.json	Dryad Digital Repository	doi:10.5061/dryad.f2n6f	http://dx.doi.org/10.5061/dryad.f2n6f
W	Slab model generation	Surface calculation workflow	100	W_100	surfaces.json	Dryad Digital Repository	doi:10.5061/dryad.f2n6f	http://dx.doi.org/10.5061/dryad.f2n6f
W	Slab model generation	Surface calculation workflow	211	W_211	surfaces.json	Dryad Digital Repository	doi:10.5061/dryad.f2n6f	http://dx.doi.org/10.5061/dryad.f2n6f
W	Slab model generation	Surface calculation workflow	221	W_221	surfaces.json	Dryad Digital Repository	doi:10.5061/dryad.f2n6f	http://dx.doi.org/10.5061/dryad.f2n6f
W	Slab model generation	Surface calculation workflow	111	W_111	surfaces.json	Dryad Digital Repository	doi:10.5061/dryad.f2n6f	http://dx.doi.org/10.5061/dryad.f2n6f
Mo	Slab model generation	Surface calculation workflow	320	Mo_320	surfaces.json	Dryad Digital Repository	doi:10.5061/dryad.f2n6f	http://dx.doi.org/10.5061/dryad.f2n6f
Mo	Slab model generation	Surface calculation workflow	110	Mo_110	surfaces.json	Dryad Digital Repository	doi:10.5061/dryad.f2n6f	http://dx.doi.org/10.5061/dryad.f2n6f
Mo	Slab model generation	Surface calculation workflow	310	Mo_310	surfaces.json	Dryad Digital Repository	doi:10.5061/dryad.f2n6f	http://dx.doi.org/10.5061/dryad.f2n6f
Mo	Slab model generation	Surface calculation workflow	210	Mo_210	surfaces.json	Dryad Digital Repository	doi:10.5061/dryad.f2n6f	http://dx.doi.org/10.5061/dryad.f2n6f
Mo	Slab model generation	Surface calculation workflow	332	Mo_332	surfaces.json	Dryad Digital Repository	doi:10.5061/dryad.f2n6f	http://dx.doi.org/10.5061/dryad.f2n6f
Mo	Slab model generation	Surface calculation workflow	100	Mo_100	surfaces.json	Dryad Digital Repository	doi:10.5061/dryad.f2n6f	http://dx.doi.org/10.5061/dryad.f2n6f
Mo	Slab model generation	Surface calculation workflow	211	Mo_211	surfaces.json	Dryad Digital Repository	doi:10.5061/dryad.f2n6f	http://dx.doi.org/10.5061/dryad.f2n6f
Mo	Slab model generation	Surface calculation workflow	322	Mo_322	surfaces.json	Dryad Digital Repository	doi:10.5061/dryad.f2n6f	http://dx.doi.org/10.5061/dryad.f2n6f
Mo	Slab model generation	Surface calculation workflow	321	Mo_321	surfaces.json	Dryad Digital Repository	doi:10.5061/dryad.f2n6f	http://dx.doi.org/10.5061/dryad.f2n6f
Mo	Slab model generation	Surface calculation workflow	221	Mo_221	surfaces.json	Dryad Digital Repository	doi:10.5061/dryad.f2n6f	http://dx.doi.org/10.5061/dryad.f2n6f
Mo	Slab model generation	Surface calculation workflow	331	Mo_331	surfaces.json	Dryad Digital Repository	doi:10.5061/dryad.f2n6f	http://dx.doi.org/10.5061/dryad.f2n6f
Mo	Slab model generation	Surface calculation workflow	311	Mo_311	surfaces.json	Dryad Digital Repository	doi:10.5061/dryad.f2n6f	http://dx.doi.org/10.5061/dryad.f2n6f
Mo	Slab model generation	Surface calculation workflow	111	Mo_111	surfaces.json	Dryad Digital Repository	doi:10.5061/dryad.f2n6f	http://dx.doi.org/10.5061/dryad.f2n6f
Na	Slab model generation	Surface calculation workflow	11-20	Na_11-20	surfaces.json	Dryad Digital Repository	doi:10.5061/dryad.f2n6f	http://dx.doi.org/10.5061/dryad.f2n6f
Na	Slab model generation	Surface calculation workflow	21-30	Na_21-30	surfaces.json	Dryad Digital Repository	doi:10.5061/dryad.f2n6f	http://dx.doi.org/10.5061/dryad.f2n6f
Na	Slab model generation	Surface calculation workflow	21-32	Na_21-32	surfaces.json	Dryad Digital Repository	doi:10.5061/dryad.f2n6f	http://dx.doi.org/10.5061/dryad.f2n6f
Na	Slab model generation	Surface calculation workflow	22-41	Na_22-41	surfaces.json	Dryad Digital Repository	doi:10.5061/dryad.f2n6f	http://dx.doi.org/10.5061/dryad.f2n6f
Na	Slab model generation	Surface calculation workflow	21-31	Na_21-31	surfaces.json	Dryad Digital Repository	doi:10.5061/dryad.f2n6f	http://dx.doi.org/10.5061/dryad.f2n6f
Na	Slab model generation	Surface calculation workflow	1	Na_0001	surfaces.json	Dryad Digital Repository	doi:10.5061/dryad.f2n6f	http://dx.doi.org/10.5061/dryad.f2n6f
Na	Slab model generation	Surface calculation workflow	10-11	Na_10-11	surfaces.json	Dryad Digital Repository	doi:10.5061/dryad.f2n6f	http://dx.doi.org/10.5061/dryad.f2n6f
Na	Slab model generation	Surface calculation workflow	11-21	Na_11-21	surfaces.json	Dryad Digital Repository	doi:10.5061/dryad.f2n6f	http://dx.doi.org/10.5061/dryad.f2n6f
Na	Slab model generation	Surface calculation workflow	10-10	Na_10-10	surfaces.json	Dryad Digital Repository	doi:10.5061/dryad.f2n6f	http://dx.doi.org/10.5061/dryad.f2n6f
Na	Slab model generation	Surface calculation workflow	20-21	Na_20-21	surfaces.json	Dryad Digital Repository	doi:10.5061/dryad.f2n6f	http://dx.doi.org/10.5061/dryad.f2n6f
Na	Slab model generation	Surface calculation workflow	10-12	Na_10-12	surfaces.json	Dryad Digital Repository	doi:10.5061/dryad.f2n6f	http://dx.doi.org/10.5061/dryad.f2n6f
Na	Slab model generation	Surface calculation workflow	2-1-12	Na_2-1-12	surfaces.json	Dryad Digital Repository	doi:10.5061/dryad.f2n6f	http://dx.doi.org/10.5061/dryad.f2n6f
Mg	Slab model generation	Surface calculation workflow	11-20	Mg_11-20	surfaces.json	Dryad Digital Repository	doi:10.5061/dryad.f2n6f	http://dx.doi.org/10.5061/dryad.f2n6f
Mg	Slab model generation	Surface calculation workflow	21-30	Mg_21-30	surfaces.json	Dryad Digital Repository	doi:10.5061/dryad.f2n6f	http://dx.doi.org/10.5061/dryad.f2n6f
Mg	Slab model generation	Surface calculation workflow	21-32	Mg_21-32	surfaces.json	Dryad Digital Repository	doi:10.5061/dryad.f2n6f	http://dx.doi.org/10.5061/dryad.f2n6f
Mg	Slab model generation	Surface calculation workflow	2-1-12	Mg_2-1-12	surfaces.json	Dryad Digital Repository	doi:10.5061/dryad.f2n6f	http://dx.doi.org/10.5061/dryad.f2n6f
Mg	Slab model generation	Surface calculation workflow	10-10	Mg_10-10	surfaces.json	Dryad Digital Repository	doi:10.5061/dryad.f2n6f	http://dx.doi.org/10.5061/dryad.f2n6f
Mg	Slab model generation	Surface calculation workflow	21-31	Mg_21-31	surfaces.json	Dryad Digital Repository	doi:10.5061/dryad.f2n6f	http://dx.doi.org/10.5061/dryad.f2n6f
Mg	Slab model generation	Surface calculation workflow	1	Mg_0001	surfaces.json	Dryad Digital Repository	doi:10.5061/dryad.f2n6f	http://dx.doi.org/10.5061/dryad.f2n6f
Mg	Slab model generation	Surface calculation workflow	10-11	Mg_10-11	surfaces.json	Dryad Digital Repository	doi:10.5061/dryad.f2n6f	http://dx.doi.org/10.5061/dryad.f2n6f
Mg	Slab model generation	Surface calculation workflow	22-41	Mg_22-41	surfaces.json	Dryad Digital Repository	doi:10.5061/dryad.f2n6f	http://dx.doi.org/10.5061/dryad.f2n6f
Mg	Slab model generation	Surface calculation workflow	20-21	Mg_20-21	surfaces.json	Dryad Digital Repository	doi:10.5061/dryad.f2n6f	http://dx.doi.org/10.5061/dryad.f2n6f
Mg	Slab model generation	Surface calculation workflow	10-12	Mg_10-12	surfaces.json	Dryad Digital Repository	doi:10.5061/dryad.f2n6f	http://dx.doi.org/10.5061/dryad.f2n6f
Mg	Slab model generation	Surface calculation workflow	11-21	Mg_11-21	surfaces.json	Dryad Digital Repository	doi:10.5061/dryad.f2n6f	http://dx.doi.org/10.5061/dryad.f2n6f
Li	Slab model generation	Surface calculation workflow	321	Li_321	surfaces.json	Dryad Digital Repository	doi:10.5061/dryad.f2n6f	http://dx.doi.org/10.5061/dryad.f2n6f
Li	Slab model generation	Surface calculation workflow	110	Li_110	surfaces.json	Dryad Digital Repository	doi:10.5061/dryad.f2n6f	http://dx.doi.org/10.5061/dryad.f2n6f
Li	Slab model generation	Surface calculation workflow	310	Li_310	surfaces.json	Dryad Digital Repository	doi:10.5061/dryad.f2n6f	http://dx.doi.org/10.5061/dryad.f2n6f
Li	Slab model generation	Surface calculation workflow	210	Li_210	surfaces.json	Dryad Digital Repository	doi:10.5061/dryad.f2n6f	http://dx.doi.org/10.5061/dryad.f2n6f
Li	Slab model generation	Surface calculation workflow	332	Li_332	surfaces.json	Dryad Digital Repository	doi:10.5061/dryad.f2n6f	http://dx.doi.org/10.5061/dryad.f2n6f
Li	Slab model generation	Surface calculation workflow	100	Li_100	surfaces.json	Dryad Digital Repository	doi:10.5061/dryad.f2n6f	http://dx.doi.org/10.5061/dryad.f2n6f
Li	Slab model generation	Surface calculation workflow	211	Li_211	surfaces.json	Dryad Digital Repository	doi:10.5061/dryad.f2n6f	http://dx.doi.org/10.5061/dryad.f2n6f
Li	Slab model generation	Surface calculation workflow	322	Li_322	surfaces.json	Dryad Digital Repository	doi:10.5061/dryad.f2n6f	http://dx.doi.org/10.5061/dryad.f2n6f
Li	Slab model generation	Surface calculation workflow	221	Li_221	surfaces.json	Dryad Digital Repository	doi:10.5061/dryad.f2n6f	http://dx.doi.org/10.5061/dryad.f2n6f
Li	Slab model generation	Surface calculation workflow	331	Li_331	surfaces.json	Dryad Digital Repository	doi:10.5061/dryad.f2n6f	http://dx.doi.org/10.5061/dryad.f2n6f
Li	Slab model generation	Surface calculation workflow	320	Li_320	surfaces.json	Dryad Digital Repository	doi:10.5061/dryad.f2n6f	http://dx.doi.org/10.5061/dryad.f2n6f
Li	Slab model generation	Surface calculation workflow	311	Li_311	surfaces.json	Dryad Digital Repository	doi:10.5061/dryad.f2n6f	http://dx.doi.org/10.5061/dryad.f2n6f
Li	Slab model generation	Surface calculation workflow	111	Li_111	surfaces.json	Dryad Digital Repository	doi:10.5061/dryad.f2n6f	http://dx.doi.org/10.5061/dryad.f2n6f
Y	Slab model generation	Surface calculation workflow	11-20	Y_11-20	surfaces.json	Dryad Digital Repository	doi:10.5061/dryad.f2n6f	http://dx.doi.org/10.5061/dryad.f2n6f
Y	Slab model generation	Surface calculation workflow	21-30	Y_21-30	surfaces.json	Dryad Digital Repository	doi:10.5061/dryad.f2n6f	http://dx.doi.org/10.5061/dryad.f2n6f
Y	Slab model generation	Surface calculation workflow	20-21	Y_20-21	surfaces.json	Dryad Digital Repository	doi:10.5061/dryad.f2n6f	http://dx.doi.org/10.5061/dryad.f2n6f
Y	Slab model generation	Surface calculation workflow	2-1-12	Y_2-1-12	surfaces.json	Dryad Digital Repository	doi:10.5061/dryad.f2n6f	http://dx.doi.org/10.5061/dryad.f2n6f
Y	Slab model generation	Surface calculation workflow	10-10	Y_10-10	surfaces.json	Dryad Digital Repository	doi:10.5061/dryad.f2n6f	http://dx.doi.org/10.5061/dryad.f2n6f
Y	Slab model generation	Surface calculation workflow	21-31	Y_21-31	surfaces.json	Dryad Digital Repository	doi:10.5061/dryad.f2n6f	http://dx.doi.org/10.5061/dryad.f2n6f
Y	Slab model generation	Surface calculation workflow	1	Y_0001	surfaces.json	Dryad Digital Repository	doi:10.5061/dryad.f2n6f	http://dx.doi.org/10.5061/dryad.f2n6f
Y	Slab model generation	Surface calculation workflow	10-11	Y_10-11	surfaces.json	Dryad Digital Repository	doi:10.5061/dryad.f2n6f	http://dx.doi.org/10.5061/dryad.f2n6f
Y	Slab model generation	Surface calculation workflow	22-41	Y_22-41	surfaces.json	Dryad Digital Repository	doi:10.5061/dryad.f2n6f	http://dx.doi.org/10.5061/dryad.f2n6f
Y	Slab model generation	Surface calculation workflow	21-32	Y_21-32	surfaces.json	Dryad Digital Repository	doi:10.5061/dryad.f2n6f	http://dx.doi.org/10.5061/dryad.f2n6f
Y	Slab model generation	Surface calculation workflow	11-21	Y_11-21	surfaces.json	Dryad Digital Repository	doi:10.5061/dryad.f2n6f	http://dx.doi.org/10.5061/dryad.f2n6f
Y	Slab model generation	Surface calculation workflow	10-12	Y_10-12	surfaces.json	Dryad Digital Repository	doi:10.5061/dryad.f2n6f	http://dx.doi.org/10.5061/dryad.f2n6f
Nb	Slab model generation	Surface calculation workflow	320	Nb_320	surfaces.json	Dryad Digital Repository	doi:10.5061/dryad.f2n6f	http://dx.doi.org/10.5061/dryad.f2n6f
Nb	Slab model generation	Surface calculation workflow	110	Nb_110	surfaces.json	Dryad Digital Repository	doi:10.5061/dryad.f2n6f	http://dx.doi.org/10.5061/dryad.f2n6f
Nb	Slab model generation	Surface calculation workflow	310	Nb_310	surfaces.json	Dryad Digital Repository	doi:10.5061/dryad.f2n6f	http://dx.doi.org/10.5061/dryad.f2n6f
Nb	Slab model generation	Surface calculation workflow	210	Nb_210	surfaces.json	Dryad Digital Repository	doi:10.5061/dryad.f2n6f	http://dx.doi.org/10.5061/dryad.f2n6f
Nb	Slab model generation	Surface calculation workflow	332	Nb_332	surfaces.json	Dryad Digital Repository	doi:10.5061/dryad.f2n6f	http://dx.doi.org/10.5061/dryad.f2n6f
Nb	Slab model generation	Surface calculation workflow	100	Nb_100	surfaces.json	Dryad Digital Repository	doi:10.5061/dryad.f2n6f	http://dx.doi.org/10.5061/dryad.f2n6f
Nb	Slab model generation	Surface calculation workflow	211	Nb_211	surfaces.json	Dryad Digital Repository	doi:10.5061/dryad.f2n6f	http://dx.doi.org/10.5061/dryad.f2n6f
Nb	Slab model generation	Surface calculation workflow	322	Nb_322	surfaces.json	Dryad Digital Repository	doi:10.5061/dryad.f2n6f	http://dx.doi.org/10.5061/dryad.f2n6f
Nb	Slab model generation	Surface calculation workflow	321	Nb_321	surfaces.json	Dryad Digital Repository	doi:10.5061/dryad.f2n6f	http://dx.doi.org/10.5061/dryad.f2n6f
Nb	Slab model generation	Surface calculation workflow	221	Nb_221	surfaces.json	Dryad Digital Repository	doi:10.5061/dryad.f2n6f	http://dx.doi.org/10.5061/dryad.f2n6f
Nb	Slab model generation	Surface calculation workflow	331	Nb_331	surfaces.json	Dryad Digital Repository	doi:10.5061/dryad.f2n6f	http://dx.doi.org/10.5061/dryad.f2n6f
Nb	Slab model generation	Surface calculation workflow	311	Nb_311	surfaces.json	Dryad Digital Repository	doi:10.5061/dryad.f2n6f	http://dx.doi.org/10.5061/dryad.f2n6f
Nb	Slab model generation	Surface calculation workflow	111	Nb_111	surfaces.json	Dryad Digital Repository	doi:10.5061/dryad.f2n6f	http://dx.doi.org/10.5061/dryad.f2n6f
Ta	Slab model generation	Surface calculation workflow	320	Ta_320	surfaces.json	Dryad Digital Repository	doi:10.5061/dryad.f2n6f	http://dx.doi.org/10.5061/dryad.f2n6f
Ta	Slab model generation	Surface calculation workflow	110	Ta_110	surfaces.json	Dryad Digital Repository	doi:10.5061/dryad.f2n6f	http://dx.doi.org/10.5061/dryad.f2n6f
Ta	Slab model generation	Surface calculation workflow	310	Ta_310	surfaces.json	Dryad Digital Repository	doi:10.5061/dryad.f2n6f	http://dx.doi.org/10.5061/dryad.f2n6f
Ta	Slab model generation	Surface calculation workflow	210	Ta_210	surfaces.json	Dryad Digital Repository	doi:10.5061/dryad.f2n6f	http://dx.doi.org/10.5061/dryad.f2n6f
Ta	Slab model generation	Surface calculation workflow	332	Ta_332	surfaces.json	Dryad Digital Repository	doi:10.5061/dryad.f2n6f	http://dx.doi.org/10.5061/dryad.f2n6f
Ta	Slab model generation	Surface calculation workflow	100	Ta_100	surfaces.json	Dryad Digital Repository	doi:10.5061/dryad.f2n6f	http://dx.doi.org/10.5061/dryad.f2n6f
Ta	Slab model generation	Surface calculation workflow	211	Ta_211	surfaces.json	Dryad Digital Repository	doi:10.5061/dryad.f2n6f	http://dx.doi.org/10.5061/dryad.f2n6f
Ta	Slab model generation	Surface calculation workflow	322	Ta_322	surfaces.json	Dryad Digital Repository	doi:10.5061/dryad.f2n6f	http://dx.doi.org/10.5061/dryad.f2n6f
Ta	Slab model generation	Surface calculation workflow	321	Ta_321	surfaces.json	Dryad Digital Repository	doi:10.5061/dryad.f2n6f	http://dx.doi.org/10.5061/dryad.f2n6f
Ta	Slab model generation	Surface calculation workflow	221	Ta_221	surfaces.json	Dryad Digital Repository	doi:10.5061/dryad.f2n6f	http://dx.doi.org/10.5061/dryad.f2n6f
Ta	Slab model generation	Surface calculation workflow	331	Ta_331	surfaces.json	Dryad Digital Repository	doi:10.5061/dryad.f2n6f	http://dx.doi.org/10.5061/dryad.f2n6f
Ta	Slab model generation	Surface calculation workflow	311	Ta_311	surfaces.json	Dryad Digital Repository	doi:10.5061/dryad.f2n6f	http://dx.doi.org/10.5061/dryad.f2n6f
Ta	Slab model generation	Surface calculation workflow	111	Ta_111	surfaces.json	Dryad Digital Repository	doi:10.5061/dryad.f2n6f	http://dx.doi.org/10.5061/dryad.f2n6f
Ru	Slab model generation	Surface calculation workflow	11-20	Ru_11-20	surfaces.json	Dryad Digital Repository	doi:10.5061/dryad.f2n6f	http://dx.doi.org/10.5061/dryad.f2n6f
Ru	Slab model generation	Surface calculation workflow	21-30	Ru_21-30	surfaces.json	Dryad Digital Repository	doi:10.5061/dryad.f2n6f	http://dx.doi.org/10.5061/dryad.f2n6f
Ru	Slab model generation	Surface calculation workflow	21-32	Ru_21-32	surfaces.json	Dryad Digital Repository	doi:10.5061/dryad.f2n6f	http://dx.doi.org/10.5061/dryad.f2n6f
Ru	Slab model generation	Surface calculation workflow	22-41	Ru_22-41	surfaces.json	Dryad Digital Repository	doi:10.5061/dryad.f2n6f	http://dx.doi.org/10.5061/dryad.f2n6f
Ru	Slab model generation	Surface calculation workflow	21-31	Ru_21-31	surfaces.json	Dryad Digital Repository	doi:10.5061/dryad.f2n6f	http://dx.doi.org/10.5061/dryad.f2n6f
Ru	Slab model generation	Surface calculation workflow	1	Ru_0001	surfaces.json	Dryad Digital Repository	doi:10.5061/dryad.f2n6f	http://dx.doi.org/10.5061/dryad.f2n6f
Ru	Slab model generation	Surface calculation workflow	10-12	Ru_10-12	surfaces.json	Dryad Digital Repository	doi:10.5061/dryad.f2n6f	http://dx.doi.org/10.5061/dryad.f2n6f
Ru	Slab model generation	Surface calculation workflow	10-11	Ru_10-11	surfaces.json	Dryad Digital Repository	doi:10.5061/dryad.f2n6f	http://dx.doi.org/10.5061/dryad.f2n6f
Ru	Slab model generation	Surface calculation workflow	10-10	Ru_10-10	surfaces.json	Dryad Digital Repository	doi:10.5061/dryad.f2n6f	http://dx.doi.org/10.5061/dryad.f2n6f
Ru	Slab model generation	Surface calculation workflow	20-21	Ru_20-21	surfaces.json	Dryad Digital Repository	doi:10.5061/dryad.f2n6f	http://dx.doi.org/10.5061/dryad.f2n6f
Ru	Slab model generation	Surface calculation workflow	11-21	Ru_11-21	surfaces.json	Dryad Digital Repository	doi:10.5061/dryad.f2n6f	http://dx.doi.org/10.5061/dryad.f2n6f
Ru	Slab model generation	Surface calculation workflow	2-1-12	Ru_2-1-12	surfaces.json	Dryad Digital Repository	doi:10.5061/dryad.f2n6f	http://dx.doi.org/10.5061/dryad.f2n6f
Cd	Slab model generation	Surface calculation workflow	11-20	Cd_11-20	surfaces.json	Dryad Digital Repository	doi:10.5061/dryad.f2n6f	http://dx.doi.org/10.5061/dryad.f2n6f
Cd	Slab model generation	Surface calculation workflow	21-30	Cd_21-30	surfaces.json	Dryad Digital Repository	doi:10.5061/dryad.f2n6f	http://dx.doi.org/10.5061/dryad.f2n6f
Cd	Slab model generation	Surface calculation workflow	21-32	Cd_21-32	surfaces.json	Dryad Digital Repository	doi:10.5061/dryad.f2n6f	http://dx.doi.org/10.5061/dryad.f2n6f
Cd	Slab model generation	Surface calculation workflow	22-41	Cd_22-41	surfaces.json	Dryad Digital Repository	doi:10.5061/dryad.f2n6f	http://dx.doi.org/10.5061/dryad.f2n6f
Cd	Slab model generation	Surface calculation workflow	21-31	Cd_21-31	surfaces.json	Dryad Digital Repository	doi:10.5061/dryad.f2n6f	http://dx.doi.org/10.5061/dryad.f2n6f
Cd	Slab model generation	Surface calculation workflow	1	Cd_0001	surfaces.json	Dryad Digital Repository	doi:10.5061/dryad.f2n6f	http://dx.doi.org/10.5061/dryad.f2n6f
Cd	Slab model generation	Surface calculation workflow	10-11	Cd_10-11	surfaces.json	Dryad Digital Repository	doi:10.5061/dryad.f2n6f	http://dx.doi.org/10.5061/dryad.f2n6f
Cd	Slab model generation	Surface calculation workflow	11-21	Cd_11-21	surfaces.json	Dryad Digital Repository	doi:10.5061/dryad.f2n6f	http://dx.doi.org/10.5061/dryad.f2n6f
Cd	Slab model generation	Surface calculation workflow	10-10	Cd_10-10	surfaces.json	Dryad Digital Repository	doi:10.5061/dryad.f2n6f	http://dx.doi.org/10.5061/dryad.f2n6f
Cd	Slab model generation	Surface calculation workflow	20-21	Cd_20-21	surfaces.json	Dryad Digital Repository	doi:10.5061/dryad.f2n6f	http://dx.doi.org/10.5061/dryad.f2n6f
Cd	Slab model generation	Surface calculation workflow	10-12	Cd_10-12	surfaces.json	Dryad Digital Repository	doi:10.5061/dryad.f2n6f	http://dx.doi.org/10.5061/dryad.f2n6f
Cd	Slab model generation	Surface calculation workflow	2-1-12	Cd_2-1-12	surfaces.json	Dryad Digital Repository	doi:10.5061/dryad.f2n6f	http://dx.doi.org/10.5061/dryad.f2n6f
Ag	Slab model generation	Surface calculation workflow	11-20	Ag_11-20	surfaces.json	Dryad Digital Repository	doi:10.5061/dryad.f2n6f	http://dx.doi.org/10.5061/dryad.f2n6f
Ag	Slab model generation	Surface calculation workflow	21-30	Ag_21-30	surfaces.json	Dryad Digital Repository	doi:10.5061/dryad.f2n6f	http://dx.doi.org/10.5061/dryad.f2n6f
Ag	Slab model generation	Surface calculation workflow	20-21	Ag_20-21	surfaces.json	Dryad Digital Repository	doi:10.5061/dryad.f2n6f	http://dx.doi.org/10.5061/dryad.f2n6f
Ag	Slab model generation	Surface calculation workflow	10-10	Ag_10-10	surfaces.json	Dryad Digital Repository	doi:10.5061/dryad.f2n6f	http://dx.doi.org/10.5061/dryad.f2n6f
Ag	Slab model generation	Surface calculation workflow	21-31	Ag_21-31	surfaces.json	Dryad Digital Repository	doi:10.5061/dryad.f2n6f	http://dx.doi.org/10.5061/dryad.f2n6f
Ag	Slab model generation	Surface calculation workflow	1	Ag_0001	surfaces.json	Dryad Digital Repository	doi:10.5061/dryad.f2n6f	http://dx.doi.org/10.5061/dryad.f2n6f
Ag	Slab model generation	Surface calculation workflow	10-11	Ag_10-11	surfaces.json	Dryad Digital Repository	doi:10.5061/dryad.f2n6f	http://dx.doi.org/10.5061/dryad.f2n6f
Ag	Slab model generation	Surface calculation workflow	11-21	Ag_11-21	surfaces.json	Dryad Digital Repository	doi:10.5061/dryad.f2n6f	http://dx.doi.org/10.5061/dryad.f2n6f
Ag	Slab model generation	Surface calculation workflow	22-41	Ag_22-41	surfaces.json	Dryad Digital Repository	doi:10.5061/dryad.f2n6f	http://dx.doi.org/10.5061/dryad.f2n6f
Ag	Slab model generation	Surface calculation workflow	21-32	Ag_21-32	surfaces.json	Dryad Digital Repository	doi:10.5061/dryad.f2n6f	http://dx.doi.org/10.5061/dryad.f2n6f
Ag	Slab model generation	Surface calculation workflow	10-12	Ag_10-12	surfaces.json	Dryad Digital Repository	doi:10.5061/dryad.f2n6f	http://dx.doi.org/10.5061/dryad.f2n6f
Ag	Slab model generation	Surface calculation workflow	2-1-12	Ag_2-1-12	surfaces.json	Dryad Digital Repository	doi:10.5061/dryad.f2n6f	http://dx.doi.org/10.5061/dryad.f2n6f
Hf	Slab model generation	Surface calculation workflow	11-20	Hf_11-20	surfaces.json	Dryad Digital Repository	doi:10.5061/dryad.f2n6f	http://dx.doi.org/10.5061/dryad.f2n6f
Hf	Slab model generation	Surface calculation workflow	21-30	Hf_21-30	surfaces.json	Dryad Digital Repository	doi:10.5061/dryad.f2n6f	http://dx.doi.org/10.5061/dryad.f2n6f
Hf	Slab model generation	Surface calculation workflow	21-32	Hf_21-32	surfaces.json	Dryad Digital Repository	doi:10.5061/dryad.f2n6f	http://dx.doi.org/10.5061/dryad.f2n6f
Hf	Slab model generation	Surface calculation workflow	10-10	Hf_10-10	surfaces.json	Dryad Digital Repository	doi:10.5061/dryad.f2n6f	http://dx.doi.org/10.5061/dryad.f2n6f
Hf	Slab model generation	Surface calculation workflow	21-31	Hf_21-31	surfaces.json	Dryad Digital Repository	doi:10.5061/dryad.f2n6f	http://dx.doi.org/10.5061/dryad.f2n6f
Hf	Slab model generation	Surface calculation workflow	1	Hf_0001	surfaces.json	Dryad Digital Repository	doi:10.5061/dryad.f2n6f	http://dx.doi.org/10.5061/dryad.f2n6f
Hf	Slab model generation	Surface calculation workflow	10-11	Hf_10-11	surfaces.json	Dryad Digital Repository	doi:10.5061/dryad.f2n6f	http://dx.doi.org/10.5061/dryad.f2n6f
Hf	Slab model generation	Surface calculation workflow	11-21	Hf_11-21	surfaces.json	Dryad Digital Repository	doi:10.5061/dryad.f2n6f	http://dx.doi.org/10.5061/dryad.f2n6f
Hf	Slab model generation	Surface calculation workflow	22-41	Hf_22-41	surfaces.json	Dryad Digital Repository	doi:10.5061/dryad.f2n6f	http://dx.doi.org/10.5061/dryad.f2n6f
Hf	Slab model generation	Surface calculation workflow	20-21	Hf_20-21	surfaces.json	Dryad Digital Repository	doi:10.5061/dryad.f2n6f	http://dx.doi.org/10.5061/dryad.f2n6f
Hf	Slab model generation	Surface calculation workflow	10-12	Hf_10-12	surfaces.json	Dryad Digital Repository	doi:10.5061/dryad.f2n6f	http://dx.doi.org/10.5061/dryad.f2n6f
Hf	Slab model generation	Surface calculation workflow	2-1-12	Hf_2-1-12	surfaces.json	Dryad Digital Repository	doi:10.5061/dryad.f2n6f	http://dx.doi.org/10.5061/dryad.f2n6f
Zr	Slab model generation	Surface calculation workflow	11-20	Zr_11-20	surfaces.json	Dryad Digital Repository	doi:10.5061/dryad.f2n6f	http://dx.doi.org/10.5061/dryad.f2n6f
Zr	Slab model generation	Surface calculation workflow	21-30	Zr_21-30	surfaces.json	Dryad Digital Repository	doi:10.5061/dryad.f2n6f	http://dx.doi.org/10.5061/dryad.f2n6f
Zr	Slab model generation	Surface calculation workflow	21-32	Zr_21-32	surfaces.json	Dryad Digital Repository	doi:10.5061/dryad.f2n6f	http://dx.doi.org/10.5061/dryad.f2n6f
Zr	Slab model generation	Surface calculation workflow	10-10	Zr_10-10	surfaces.json	Dryad Digital Repository	doi:10.5061/dryad.f2n6f	http://dx.doi.org/10.5061/dryad.f2n6f
Zr	Slab model generation	Surface calculation workflow	21-31	Zr_21-31	surfaces.json	Dryad Digital Repository	doi:10.5061/dryad.f2n6f	http://dx.doi.org/10.5061/dryad.f2n6f
Zr	Slab model generation	Surface calculation workflow	1	Zr_0001	surfaces.json	Dryad Digital Repository	doi:10.5061/dryad.f2n6f	http://dx.doi.org/10.5061/dryad.f2n6f
Zr	Slab model generation	Surface calculation workflow	10-11	Zr_10-11	surfaces.json	Dryad Digital Repository	doi:10.5061/dryad.f2n6f	http://dx.doi.org/10.5061/dryad.f2n6f
Zr	Slab model generation	Surface calculation workflow	11-21	Zr_11-21	surfaces.json	Dryad Digital Repository	doi:10.5061/dryad.f2n6f	http://dx.doi.org/10.5061/dryad.f2n6f
Zr	Slab model generation	Surface calculation workflow	22-41	Zr_22-41	surfaces.json	Dryad Digital Repository	doi:10.5061/dryad.f2n6f	http://dx.doi.org/10.5061/dryad.f2n6f
Zr	Slab model generation	Surface calculation workflow	20-21	Zr_20-21	surfaces.json	Dryad Digital Repository	doi:10.5061/dryad.f2n6f	http://dx.doi.org/10.5061/dryad.f2n6f
Zr	Slab model generation	Surface calculation workflow	10-12	Zr_10-12	surfaces.json	Dryad Digital Repository	doi:10.5061/dryad.f2n6f	http://dx.doi.org/10.5061/dryad.f2n6f
Zr	Slab model generation	Surface calculation workflow	2-1-12	Zr_2-1-12	surfaces.json	Dryad Digital Repository	doi:10.5061/dryad.f2n6f	http://dx.doi.org/10.5061/dryad.f2n6f
La	Slab model generation	Surface calculation workflow	11-20	La_11-20	surfaces.json	Dryad Digital Repository	doi:10.5061/dryad.f2n6f	http://dx.doi.org/10.5061/dryad.f2n6f
La	Slab model generation	Surface calculation workflow	21-30	La_21-30	surfaces.json	Dryad Digital Repository	doi:10.5061/dryad.f2n6f	http://dx.doi.org/10.5061/dryad.f2n6f
La	Slab model generation	Surface calculation workflow	20-21	La_20-21	surfaces.json	Dryad Digital Repository	doi:10.5061/dryad.f2n6f	http://dx.doi.org/10.5061/dryad.f2n6f
La	Slab model generation	Surface calculation workflow	10-10	La_10-10	surfaces.json	Dryad Digital Repository	doi:10.5061/dryad.f2n6f	http://dx.doi.org/10.5061/dryad.f2n6f
La	Slab model generation	Surface calculation workflow	21-31	La_21-31	surfaces.json	Dryad Digital Repository	doi:10.5061/dryad.f2n6f	http://dx.doi.org/10.5061/dryad.f2n6f
La	Slab model generation	Surface calculation workflow	1	La_0001	surfaces.json	Dryad Digital Repository	doi:10.5061/dryad.f2n6f	http://dx.doi.org/10.5061/dryad.f2n6f
La	Slab model generation	Surface calculation workflow	10-12	La_10-12	surfaces.json	Dryad Digital Repository	doi:10.5061/dryad.f2n6f	http://dx.doi.org/10.5061/dryad.f2n6f
La	Slab model generation	Surface calculation workflow	10-11	La_10-11	surfaces.json	Dryad Digital Repository	doi:10.5061/dryad.f2n6f	http://dx.doi.org/10.5061/dryad.f2n6f
La	Slab model generation	Surface calculation workflow	22-41	La_22-41	surfaces.json	Dryad Digital Repository	doi:10.5061/dryad.f2n6f	http://dx.doi.org/10.5061/dryad.f2n6f
La	Slab model generation	Surface calculation workflow	21-32	La_21-32	surfaces.json	Dryad Digital Repository	doi:10.5061/dryad.f2n6f	http://dx.doi.org/10.5061/dryad.f2n6f
La	Slab model generation	Surface calculation workflow	11-21	La_11-21	surfaces.json	Dryad Digital Repository	doi:10.5061/dryad.f2n6f	http://dx.doi.org/10.5061/dryad.f2n6f
La	Slab model generation	Surface calculation workflow	2-1-12	La_2-1-12	surfaces.json	Dryad Digital Repository	doi:10.5061/dryad.f2n6f	http://dx.doi.org/10.5061/dryad.f2n6f
Co	Slab model generation	Surface calculation workflow	11-20	Co_11-20	surfaces.json	Dryad Digital Repository	doi:10.5061/dryad.f2n6f	http://dx.doi.org/10.5061/dryad.f2n6f
Co	Slab model generation	Surface calculation workflow	21-30	Co_21-30	surfaces.json	Dryad Digital Repository	doi:10.5061/dryad.f2n6f	http://dx.doi.org/10.5061/dryad.f2n6f
Co	Slab model generation	Surface calculation workflow	20-21	Co_20-21	surfaces.json	Dryad Digital Repository	doi:10.5061/dryad.f2n6f	http://dx.doi.org/10.5061/dryad.f2n6f
Co	Slab model generation	Surface calculation workflow	22-41	Co_22-41	surfaces.json	Dryad Digital Repository	doi:10.5061/dryad.f2n6f	http://dx.doi.org/10.5061/dryad.f2n6f
Co	Slab model generation	Surface calculation workflow	21-31	Co_21-31	surfaces.json	Dryad Digital Repository	doi:10.5061/dryad.f2n6f	http://dx.doi.org/10.5061/dryad.f2n6f
Co	Slab model generation	Surface calculation workflow	1	Co_0001	surfaces.json	Dryad Digital Repository	doi:10.5061/dryad.f2n6f	http://dx.doi.org/10.5061/dryad.f2n6f
Co	Slab model generation	Surface calculation workflow	10-12	Co_10-12	surfaces.json	Dryad Digital Repository	doi:10.5061/dryad.f2n6f	http://dx.doi.org/10.5061/dryad.f2n6f
Co	Slab model generation	Surface calculation workflow	10-11	Co_10-11	surfaces.json	Dryad Digital Repository	doi:10.5061/dryad.f2n6f	http://dx.doi.org/10.5061/dryad.f2n6f
Co	Slab model generation	Surface calculation workflow	10-10	Co_10-10	surfaces.json	Dryad Digital Repository	doi:10.5061/dryad.f2n6f	http://dx.doi.org/10.5061/dryad.f2n6f
Co	Slab model generation	Surface calculation workflow	21-32	Co_21-32	surfaces.json	Dryad Digital Repository	doi:10.5061/dryad.f2n6f	http://dx.doi.org/10.5061/dryad.f2n6f
Co	Slab model generation	Surface calculation workflow	11-21	Co_11-21	surfaces.json	Dryad Digital Repository	doi:10.5061/dryad.f2n6f	http://dx.doi.org/10.5061/dryad.f2n6f
Co	Slab model generation	Surface calculation workflow	2-1-12	Co_2-1-12	surfaces.json	Dryad Digital Repository	doi:10.5061/dryad.f2n6f	http://dx.doi.org/10.5061/dryad.f2n6f
Zn	Slab model generation	Surface calculation workflow	11-20	Zn_11-20	surfaces.json	Dryad Digital Repository	doi:10.5061/dryad.f2n6f	http://dx.doi.org/10.5061/dryad.f2n6f
Zn	Slab model generation	Surface calculation workflow	21-30	Zn_21-30	surfaces.json	Dryad Digital Repository	doi:10.5061/dryad.f2n6f	http://dx.doi.org/10.5061/dryad.f2n6f
Zn	Slab model generation	Surface calculation workflow	20-21	Zn_20-21	surfaces.json	Dryad Digital Repository	doi:10.5061/dryad.f2n6f	http://dx.doi.org/10.5061/dryad.f2n6f
Zn	Slab model generation	Surface calculation workflow	22-41	Zn_22-41	surfaces.json	Dryad Digital Repository	doi:10.5061/dryad.f2n6f	http://dx.doi.org/10.5061/dryad.f2n6f
Zn	Slab model generation	Surface calculation workflow	21-31	Zn_21-31	surfaces.json	Dryad Digital Repository	doi:10.5061/dryad.f2n6f	http://dx.doi.org/10.5061/dryad.f2n6f
Zn	Slab model generation	Surface calculation workflow	1	Zn_0001	surfaces.json	Dryad Digital Repository	doi:10.5061/dryad.f2n6f	http://dx.doi.org/10.5061/dryad.f2n6f
Zn	Slab model generation	Surface calculation workflow	10-12	Zn_10-12	surfaces.json	Dryad Digital Repository	doi:10.5061/dryad.f2n6f	http://dx.doi.org/10.5061/dryad.f2n6f
Zn	Slab model generation	Surface calculation workflow	10-11	Zn_10-11	surfaces.json	Dryad Digital Repository	doi:10.5061/dryad.f2n6f	http://dx.doi.org/10.5061/dryad.f2n6f
Zn	Slab model generation	Surface calculation workflow	10-10	Zn_10-10	surfaces.json	Dryad Digital Repository	doi:10.5061/dryad.f2n6f	http://dx.doi.org/10.5061/dryad.f2n6f
Zn	Slab model generation	Surface calculation workflow	21-32	Zn_21-32	surfaces.json	Dryad Digital Repository	doi:10.5061/dryad.f2n6f	http://dx.doi.org/10.5061/dryad.f2n6f
Zn	Slab model generation	Surface calculation workflow	11-21	Zn_11-21	surfaces.json	Dryad Digital Repository	doi:10.5061/dryad.f2n6f	http://dx.doi.org/10.5061/dryad.f2n6f
Zn	Slab model generation	Surface calculation workflow	2-1-12	Zn_2-1-12	surfaces.json	Dryad Digital Repository	doi:10.5061/dryad.f2n6f	http://dx.doi.org/10.5061/dryad.f2n6f
Ga	Slab model generation	Surface calculation workflow	11	Ga_11	surfaces.json	Dryad Digital Repository	doi:10.5061/dryad.f2n6f	http://dx.doi.org/10.5061/dryad.f2n6f
Ga	Slab model generation	Surface calculation workflow	100	Ga_100	surfaces.json	Dryad Digital Repository	doi:10.5061/dryad.f2n6f	http://dx.doi.org/10.5061/dryad.f2n6f
Ga	Slab model generation	Surface calculation workflow	211	Ga_211	surfaces.json	Dryad Digital Repository	doi:10.5061/dryad.f2n6f	http://dx.doi.org/10.5061/dryad.f2n6f
Ga	Slab model generation	Surface calculation workflow	210	Ga_210	surfaces.json	Dryad Digital Repository	doi:10.5061/dryad.f2n6f	http://dx.doi.org/10.5061/dryad.f2n6f
Ga	Slab model generation	Surface calculation workflow	201	Ga_201	surfaces.json	Dryad Digital Repository	doi:10.5061/dryad.f2n6f	http://dx.doi.org/10.5061/dryad.f2n6f
Ga	Slab model generation	Surface calculation workflow	121	Ga_121	surfaces.json	Dryad Digital Repository	doi:10.5061/dryad.f2n6f	http://dx.doi.org/10.5061/dryad.f2n6f
Ga	Slab model generation	Surface calculation workflow	122	Ga_122	surfaces.json	Dryad Digital Repository	doi:10.5061/dryad.f2n6f	http://dx.doi.org/10.5061/dryad.f2n6f
Ga	Slab model generation	Surface calculation workflow	12	Ga_12	surfaces.json	Dryad Digital Repository	doi:10.5061/dryad.f2n6f	http://dx.doi.org/10.5061/dryad.f2n6f
Ga	Slab model generation	Surface calculation workflow	110	Ga_110	surfaces.json	Dryad Digital Repository	doi:10.5061/dryad.f2n6f	http://dx.doi.org/10.5061/dryad.f2n6f
Ga	Slab model generation	Surface calculation workflow	1	Ga_001	surfaces.json	Dryad Digital Repository	doi:10.5061/dryad.f2n6f	http://dx.doi.org/10.5061/dryad.f2n6f
Ga	Slab model generation	Surface calculation workflow	102	Ga_102	surfaces.json	Dryad Digital Repository	doi:10.5061/dryad.f2n6f	http://dx.doi.org/10.5061/dryad.f2n6f
Ga	Slab model generation	Surface calculation workflow	101	Ga_101	surfaces.json	Dryad Digital Repository	doi:10.5061/dryad.f2n6f	http://dx.doi.org/10.5061/dryad.f2n6f
Ga	Slab model generation	Surface calculation workflow	111	Ga_111	surfaces.json	Dryad Digital Repository	doi:10.5061/dryad.f2n6f	http://dx.doi.org/10.5061/dryad.f2n6f
Ga	Slab model generation	Surface calculation workflow	221	Ga_221	surfaces.json	Dryad Digital Repository	doi:10.5061/dryad.f2n6f	http://dx.doi.org/10.5061/dryad.f2n6f
Ga	Slab model generation	Surface calculation workflow	21	Ga_21	surfaces.json	Dryad Digital Repository	doi:10.5061/dryad.f2n6f	http://dx.doi.org/10.5061/dryad.f2n6f
Ga	Slab model generation	Surface calculation workflow	212	Ga_212	surfaces.json	Dryad Digital Repository	doi:10.5061/dryad.f2n6f	http://dx.doi.org/10.5061/dryad.f2n6f
Ga	Slab model generation	Surface calculation workflow	10	Ga_10	surfaces.json	Dryad Digital Repository	doi:10.5061/dryad.f2n6f	http://dx.doi.org/10.5061/dryad.f2n6f
Ga	Slab model generation	Surface calculation workflow	112	Ga_112	surfaces.json	Dryad Digital Repository	doi:10.5061/dryad.f2n6f	http://dx.doi.org/10.5061/dryad.f2n6f
Ga	Slab model generation	Surface calculation workflow	120	Ga_120	surfaces.json	Dryad Digital Repository	doi:10.5061/dryad.f2n6f	http://dx.doi.org/10.5061/dryad.f2n6f
Sr	Slab model generation	Surface calculation workflow	11-20	Sr_11-20	surfaces.json	Dryad Digital Repository	doi:10.5061/dryad.f2n6f	http://dx.doi.org/10.5061/dryad.f2n6f
Sr	Slab model generation	Surface calculation workflow	21-30	Sr_21-30	surfaces.json	Dryad Digital Repository	doi:10.5061/dryad.f2n6f	http://dx.doi.org/10.5061/dryad.f2n6f
Sr	Slab model generation	Surface calculation workflow	21-32	Sr_21-32	surfaces.json	Dryad Digital Repository	doi:10.5061/dryad.f2n6f	http://dx.doi.org/10.5061/dryad.f2n6f
Sr	Slab model generation	Surface calculation workflow	22-41	Sr_22-41	surfaces.json	Dryad Digital Repository	doi:10.5061/dryad.f2n6f	http://dx.doi.org/10.5061/dryad.f2n6f
Sr	Slab model generation	Surface calculation workflow	21-31	Sr_21-31	surfaces.json	Dryad Digital Repository	doi:10.5061/dryad.f2n6f	http://dx.doi.org/10.5061/dryad.f2n6f
Sr	Slab model generation	Surface calculation workflow	1	Sr_0001	surfaces.json	Dryad Digital Repository	doi:10.5061/dryad.f2n6f	http://dx.doi.org/10.5061/dryad.f2n6f
Sr	Slab model generation	Surface calculation workflow	10-12	Sr_10-12	surfaces.json	Dryad Digital Repository	doi:10.5061/dryad.f2n6f	http://dx.doi.org/10.5061/dryad.f2n6f
Sr	Slab model generation	Surface calculation workflow	10-11	Sr_10-11	surfaces.json	Dryad Digital Repository	doi:10.5061/dryad.f2n6f	http://dx.doi.org/10.5061/dryad.f2n6f
Sr	Slab model generation	Surface calculation workflow	10-10	Sr_10-10	surfaces.json	Dryad Digital Repository	doi:10.5061/dryad.f2n6f	http://dx.doi.org/10.5061/dryad.f2n6f
Sr	Slab model generation	Surface calculation workflow	20-21	Sr_20-21	surfaces.json	Dryad Digital Repository	doi:10.5061/dryad.f2n6f	http://dx.doi.org/10.5061/dryad.f2n6f
Sr	Slab model generation	Surface calculation workflow	11-21	Sr_11-21	surfaces.json	Dryad Digital Repository	doi:10.5061/dryad.f2n6f	http://dx.doi.org/10.5061/dryad.f2n6f
Sr	Slab model generation	Surface calculation workflow	2-1-12	Sr_2-1-12	surfaces.json	Dryad Digital Repository	doi:10.5061/dryad.f2n6f	http://dx.doi.org/10.5061/dryad.f2n6f
Sc	Slab model generation	Surface calculation workflow	110	Sc_110	surfaces.json	Dryad Digital Repository	doi:10.5061/dryad.f2n6f	http://dx.doi.org/10.5061/dryad.f2n6f
Sc	Slab model generation	Surface calculation workflow	210	Sc_210	surfaces.json	Dryad Digital Repository	doi:10.5061/dryad.f2n6f	http://dx.doi.org/10.5061/dryad.f2n6f
Sc	Slab model generation	Surface calculation workflow	212	Sc_212	surfaces.json	Dryad Digital Repository	doi:10.5061/dryad.f2n6f	http://dx.doi.org/10.5061/dryad.f2n6f
Sc	Slab model generation	Surface calculation workflow	103	Sc_103	surfaces.json	Dryad Digital Repository	doi:10.5061/dryad.f2n6f	http://dx.doi.org/10.5061/dryad.f2n6f
Sc	Slab model generation	Surface calculation workflow	100	Sc_100	surfaces.json	Dryad Digital Repository	doi:10.5061/dryad.f2n6f	http://dx.doi.org/10.5061/dryad.f2n6f
Sc	Slab model generation	Surface calculation workflow	211	Sc_211	surfaces.json	Dryad Digital Repository	doi:10.5061/dryad.f2n6f	http://dx.doi.org/10.5061/dryad.f2n6f
Sc	Slab model generation	Surface calculation workflow	1	Sc_001	surfaces.json	Dryad Digital Repository	doi:10.5061/dryad.f2n6f	http://dx.doi.org/10.5061/dryad.f2n6f
Sc	Slab model generation	Surface calculation workflow	101	Sc_101	surfaces.json	Dryad Digital Repository	doi:10.5061/dryad.f2n6f	http://dx.doi.org/10.5061/dryad.f2n6f
Sc	Slab model generation	Surface calculation workflow	221	Sc_221	surfaces.json	Dryad Digital Repository	doi:10.5061/dryad.f2n6f	http://dx.doi.org/10.5061/dryad.f2n6f
Sc	Slab model generation	Surface calculation workflow	201	Sc_201	surfaces.json	Dryad Digital Repository	doi:10.5061/dryad.f2n6f	http://dx.doi.org/10.5061/dryad.f2n6f
Sc	Slab model generation	Surface calculation workflow	102	Sc_102	surfaces.json	Dryad Digital Repository	doi:10.5061/dryad.f2n6f	http://dx.doi.org/10.5061/dryad.f2n6f
Sc	Slab model generation	Surface calculation workflow	112	Sc_112	surfaces.json	Dryad Digital Repository	doi:10.5061/dryad.f2n6f	http://dx.doi.org/10.5061/dryad.f2n6f
Sc	Slab model generation	Surface calculation workflow	111	Sc_111	surfaces.json	Dryad Digital Repository	doi:10.5061/dryad.f2n6f	http://dx.doi.org/10.5061/dryad.f2n6f
Fe	Slab model generation	Surface calculation workflow	11-20	Fe_11-20	surfaces.json	Dryad Digital Repository	doi:10.5061/dryad.f2n6f	http://dx.doi.org/10.5061/dryad.f2n6f
Fe	Slab model generation	Surface calculation workflow	21-30	Fe_21-30	surfaces.json	Dryad Digital Repository	doi:10.5061/dryad.f2n6f	http://dx.doi.org/10.5061/dryad.f2n6f
Fe	Slab model generation	Surface calculation workflow	21-32	Fe_21-32	surfaces.json	Dryad Digital Repository	doi:10.5061/dryad.f2n6f	http://dx.doi.org/10.5061/dryad.f2n6f
Fe	Slab model generation	Surface calculation workflow	2-1-12	Fe_2-1-12	surfaces.json	Dryad Digital Repository	doi:10.5061/dryad.f2n6f	http://dx.doi.org/10.5061/dryad.f2n6f
Fe	Slab model generation	Surface calculation workflow	10-10	Fe_10-10	surfaces.json	Dryad Digital Repository	doi:10.5061/dryad.f2n6f	http://dx.doi.org/10.5061/dryad.f2n6f
Fe	Slab model generation	Surface calculation workflow	21-31	Fe_21-31	surfaces.json	Dryad Digital Repository	doi:10.5061/dryad.f2n6f	http://dx.doi.org/10.5061/dryad.f2n6f
Fe	Slab model generation	Surface calculation workflow	1	Fe_0001	surfaces.json	Dryad Digital Repository	doi:10.5061/dryad.f2n6f	http://dx.doi.org/10.5061/dryad.f2n6f
Fe	Slab model generation	Surface calculation workflow	10-11	Fe_10-11	surfaces.json	Dryad Digital Repository	doi:10.5061/dryad.f2n6f	http://dx.doi.org/10.5061/dryad.f2n6f
Fe	Slab model generation	Surface calculation workflow	22-41	Fe_22-41	surfaces.json	Dryad Digital Repository	doi:10.5061/dryad.f2n6f	http://dx.doi.org/10.5061/dryad.f2n6f
Fe	Slab model generation	Surface calculation workflow	20-21	Fe_20-21	surfaces.json	Dryad Digital Repository	doi:10.5061/dryad.f2n6f	http://dx.doi.org/10.5061/dryad.f2n6f
Fe	Slab model generation	Surface calculation workflow	11-21	Fe_11-21	surfaces.json	Dryad Digital Repository	doi:10.5061/dryad.f2n6f	http://dx.doi.org/10.5061/dryad.f2n6f
Fe	Slab model generation	Surface calculation workflow	10-12	Fe_10-12	surfaces.json	Dryad Digital Repository	doi:10.5061/dryad.f2n6f	http://dx.doi.org/10.5061/dryad.f2n6f
Pb	Slab model generation	Surface calculation workflow	11-20	Pb_11-20	surfaces.json	Dryad Digital Repository	doi:10.5061/dryad.f2n6f	http://dx.doi.org/10.5061/dryad.f2n6f
Pb	Slab model generation	Surface calculation workflow	21-30	Pb_21-30	surfaces.json	Dryad Digital Repository	doi:10.5061/dryad.f2n6f	http://dx.doi.org/10.5061/dryad.f2n6f
Pb	Slab model generation	Surface calculation workflow	21-32	Pb_21-32	surfaces.json	Dryad Digital Repository	doi:10.5061/dryad.f2n6f	http://dx.doi.org/10.5061/dryad.f2n6f
Pb	Slab model generation	Surface calculation workflow	10-10	Pb_10-10	surfaces.json	Dryad Digital Repository	doi:10.5061/dryad.f2n6f	http://dx.doi.org/10.5061/dryad.f2n6f
Pb	Slab model generation	Surface calculation workflow	21-31	Pb_21-31	surfaces.json	Dryad Digital Repository	doi:10.5061/dryad.f2n6f	http://dx.doi.org/10.5061/dryad.f2n6f
Pb	Slab model generation	Surface calculation workflow	1	Pb_0001	surfaces.json	Dryad Digital Repository	doi:10.5061/dryad.f2n6f	http://dx.doi.org/10.5061/dryad.f2n6f
Pb	Slab model generation	Surface calculation workflow	10-12	Pb_10-12	surfaces.json	Dryad Digital Repository	doi:10.5061/dryad.f2n6f	http://dx.doi.org/10.5061/dryad.f2n6f
Pb	Slab model generation	Surface calculation workflow	10-11	Pb_10-11	surfaces.json	Dryad Digital Repository	doi:10.5061/dryad.f2n6f	http://dx.doi.org/10.5061/dryad.f2n6f
Pb	Slab model generation	Surface calculation workflow	22-41	Pb_22-41	surfaces.json	Dryad Digital Repository	doi:10.5061/dryad.f2n6f	http://dx.doi.org/10.5061/dryad.f2n6f
Pb	Slab model generation	Surface calculation workflow	20-21	Pb_20-21	surfaces.json	Dryad Digital Repository	doi:10.5061/dryad.f2n6f	http://dx.doi.org/10.5061/dryad.f2n6f
Pb	Slab model generation	Surface calculation workflow	11-21	Pb_11-21	surfaces.json	Dryad Digital Repository	doi:10.5061/dryad.f2n6f	http://dx.doi.org/10.5061/dryad.f2n6f
Pb	Slab model generation	Surface calculation workflow	2-1-12	Pb_2-1-12	surfaces.json	Dryad Digital Repository	doi:10.5061/dryad.f2n6f	http://dx.doi.org/10.5061/dryad.f2n6f
Ca	Slab model generation	Surface calculation workflow	11-20	Ca_11-20	surfaces.json	Dryad Digital Repository	doi:10.5061/dryad.f2n6f	http://dx.doi.org/10.5061/dryad.f2n6f
Ca	Slab model generation	Surface calculation workflow	21-30	Ca_21-30	surfaces.json	Dryad Digital Repository	doi:10.5061/dryad.f2n6f	http://dx.doi.org/10.5061/dryad.f2n6f
Ca	Slab model generation	Surface calculation workflow	21-32	Ca_21-32	surfaces.json	Dryad Digital Repository	doi:10.5061/dryad.f2n6f	http://dx.doi.org/10.5061/dryad.f2n6f
Ca	Slab model generation	Surface calculation workflow	10-10	Ca_10-10	surfaces.json	Dryad Digital Repository	doi:10.5061/dryad.f2n6f	http://dx.doi.org/10.5061/dryad.f2n6f
Ca	Slab model generation	Surface calculation workflow	21-31	Ca_21-31	surfaces.json	Dryad Digital Repository	doi:10.5061/dryad.f2n6f	http://dx.doi.org/10.5061/dryad.f2n6f
Ca	Slab model generation	Surface calculation workflow	1	Ca_0001	surfaces.json	Dryad Digital Repository	doi:10.5061/dryad.f2n6f	http://dx.doi.org/10.5061/dryad.f2n6f
Ca	Slab model generation	Surface calculation workflow	10-11	Ca_10-11	surfaces.json	Dryad Digital Repository	doi:10.5061/dryad.f2n6f	http://dx.doi.org/10.5061/dryad.f2n6f
Ca	Slab model generation	Surface calculation workflow	11-21	Ca_11-21	surfaces.json	Dryad Digital Repository	doi:10.5061/dryad.f2n6f	http://dx.doi.org/10.5061/dryad.f2n6f
Ca	Slab model generation	Surface calculation workflow	22-41	Ca_22-41	surfaces.json	Dryad Digital Repository	doi:10.5061/dryad.f2n6f	http://dx.doi.org/10.5061/dryad.f2n6f
Ca	Slab model generation	Surface calculation workflow	20-21	Ca_20-21	surfaces.json	Dryad Digital Repository	doi:10.5061/dryad.f2n6f	http://dx.doi.org/10.5061/dryad.f2n6f
Ca	Slab model generation	Surface calculation workflow	10-12	Ca_10-12	surfaces.json	Dryad Digital Repository	doi:10.5061/dryad.f2n6f	http://dx.doi.org/10.5061/dryad.f2n6f
Ca	Slab model generation	Surface calculation workflow	2-1-12	Ca_2-1-12	surfaces.json	Dryad Digital Repository	doi:10.5061/dryad.f2n6f	http://dx.doi.org/10.5061/dryad.f2n6f
Ba	Slab model generation	Surface calculation workflow	11-20	Ba_11-20	surfaces.json	Dryad Digital Repository	doi:10.5061/dryad.f2n6f	http://dx.doi.org/10.5061/dryad.f2n6f
Ba	Slab model generation	Surface calculation workflow	21-30	Ba_21-30	surfaces.json	Dryad Digital Repository	doi:10.5061/dryad.f2n6f	http://dx.doi.org/10.5061/dryad.f2n6f
Ba	Slab model generation	Surface calculation workflow	21-32	Ba_21-32	surfaces.json	Dryad Digital Repository	doi:10.5061/dryad.f2n6f	http://dx.doi.org/10.5061/dryad.f2n6f
Ba	Slab model generation	Surface calculation workflow	2-1-12	Ba_2-1-12	surfaces.json	Dryad Digital Repository	doi:10.5061/dryad.f2n6f	http://dx.doi.org/10.5061/dryad.f2n6f
Ba	Slab model generation	Surface calculation workflow	10-10	Ba_10-10	surfaces.json	Dryad Digital Repository	doi:10.5061/dryad.f2n6f	http://dx.doi.org/10.5061/dryad.f2n6f
Ba	Slab model generation	Surface calculation workflow	21-31	Ba_21-31	surfaces.json	Dryad Digital Repository	doi:10.5061/dryad.f2n6f	http://dx.doi.org/10.5061/dryad.f2n6f
Ba	Slab model generation	Surface calculation workflow	1	Ba_0001	surfaces.json	Dryad Digital Repository	doi:10.5061/dryad.f2n6f	http://dx.doi.org/10.5061/dryad.f2n6f
Ba	Slab model generation	Surface calculation workflow	10-11	Ba_10-11	surfaces.json	Dryad Digital Repository	doi:10.5061/dryad.f2n6f	http://dx.doi.org/10.5061/dryad.f2n6f
Ba	Slab model generation	Surface calculation workflow	22-41	Ba_22-41	surfaces.json	Dryad Digital Repository	doi:10.5061/dryad.f2n6f	http://dx.doi.org/10.5061/dryad.f2n6f
Ba	Slab model generation	Surface calculation workflow	20-21	Ba_20-21	surfaces.json	Dryad Digital Repository	doi:10.5061/dryad.f2n6f	http://dx.doi.org/10.5061/dryad.f2n6f
Ba	Slab model generation	Surface calculation workflow	11-21	Ba_11-21	surfaces.json	Dryad Digital Repository	doi:10.5061/dryad.f2n6f	http://dx.doi.org/10.5061/dryad.f2n6f
Ba	Slab model generation	Surface calculation workflow	10-12	Ba_10-12	surfaces.json	Dryad Digital Repository	doi:10.5061/dryad.f2n6f	http://dx.doi.org/10.5061/dryad.f2n6f
Tl	Slab model generation	Surface calculation workflow	11-20	Tl_11-20	surfaces.json	Dryad Digital Repository	doi:10.5061/dryad.f2n6f	http://dx.doi.org/10.5061/dryad.f2n6f
Tl	Slab model generation	Surface calculation workflow	21-30	Tl_21-30	surfaces.json	Dryad Digital Repository	doi:10.5061/dryad.f2n6f	http://dx.doi.org/10.5061/dryad.f2n6f
Tl	Slab model generation	Surface calculation workflow	21-32	Tl_21-32	surfaces.json	Dryad Digital Repository	doi:10.5061/dryad.f2n6f	http://dx.doi.org/10.5061/dryad.f2n6f
Tl	Slab model generation	Surface calculation workflow	10-10	Tl_10-10	surfaces.json	Dryad Digital Repository	doi:10.5061/dryad.f2n6f	http://dx.doi.org/10.5061/dryad.f2n6f
Tl	Slab model generation	Surface calculation workflow	21-31	Tl_21-31	surfaces.json	Dryad Digital Repository	doi:10.5061/dryad.f2n6f	http://dx.doi.org/10.5061/dryad.f2n6f
Tl	Slab model generation	Surface calculation workflow	1	Tl_0001	surfaces.json	Dryad Digital Repository	doi:10.5061/dryad.f2n6f	http://dx.doi.org/10.5061/dryad.f2n6f
Tl	Slab model generation	Surface calculation workflow	10-12	Tl_10-12	surfaces.json	Dryad Digital Repository	doi:10.5061/dryad.f2n6f	http://dx.doi.org/10.5061/dryad.f2n6f
Tl	Slab model generation	Surface calculation workflow	10-11	Tl_10-11	surfaces.json	Dryad Digital Repository	doi:10.5061/dryad.f2n6f	http://dx.doi.org/10.5061/dryad.f2n6f
Tl	Slab model generation	Surface calculation workflow	22-41	Tl_22-41	surfaces.json	Dryad Digital Repository	doi:10.5061/dryad.f2n6f	http://dx.doi.org/10.5061/dryad.f2n6f
Tl	Slab model generation	Surface calculation workflow	20-21	Tl_20-21	surfaces.json	Dryad Digital Repository	doi:10.5061/dryad.f2n6f	http://dx.doi.org/10.5061/dryad.f2n6f
Tl	Slab model generation	Surface calculation workflow	11-21	Tl_11-21	surfaces.json	Dryad Digital Repository	doi:10.5061/dryad.f2n6f	http://dx.doi.org/10.5061/dryad.f2n6f
Tl	Slab model generation	Surface calculation workflow	2-1-12	Tl_2-1-12	surfaces.json	Dryad Digital Repository	doi:10.5061/dryad.f2n6f	http://dx.doi.org/10.5061/dryad.f2n6f
Sc	Slab model generation	Surface calculation workflow	11-20	Sc_11-20	surfaces.json	Dryad Digital Repository	doi:10.5061/dryad.f2n6f	http://dx.doi.org/10.5061/dryad.f2n6f
Sc	Slab model generation	Surface calculation workflow	21-30	Sc_21-30	surfaces.json	Dryad Digital Repository	doi:10.5061/dryad.f2n6f	http://dx.doi.org/10.5061/dryad.f2n6f
Sc	Slab model generation	Surface calculation workflow	21-32	Sc_21-32	surfaces.json	Dryad Digital Repository	doi:10.5061/dryad.f2n6f	http://dx.doi.org/10.5061/dryad.f2n6f
Sc	Slab model generation	Surface calculation workflow	10-10	Sc_10-10	surfaces.json	Dryad Digital Repository	doi:10.5061/dryad.f2n6f	http://dx.doi.org/10.5061/dryad.f2n6f
Sc	Slab model generation	Surface calculation workflow	21-31	Sc_21-31	surfaces.json	Dryad Digital Repository	doi:10.5061/dryad.f2n6f	http://dx.doi.org/10.5061/dryad.f2n6f
Sc	Slab model generation	Surface calculation workflow	1	Sc_0001	surfaces.json	Dryad Digital Repository	doi:10.5061/dryad.f2n6f	http://dx.doi.org/10.5061/dryad.f2n6f
Sc	Slab model generation	Surface calculation workflow	10-11	Sc_10-11	surfaces.json	Dryad Digital Repository	doi:10.5061/dryad.f2n6f	http://dx.doi.org/10.5061/dryad.f2n6f
Sc	Slab model generation	Surface calculation workflow	11-21	Sc_11-21	surfaces.json	Dryad Digital Repository	doi:10.5061/dryad.f2n6f	http://dx.doi.org/10.5061/dryad.f2n6f
Sc	Slab model generation	Surface calculation workflow	22-41	Sc_22-41	surfaces.json	Dryad Digital Repository	doi:10.5061/dryad.f2n6f	http://dx.doi.org/10.5061/dryad.f2n6f
Sc	Slab model generation	Surface calculation workflow	20-21	Sc_20-21	surfaces.json	Dryad Digital Repository	doi:10.5061/dryad.f2n6f	http://dx.doi.org/10.5061/dryad.f2n6f
Sc	Slab model generation	Surface calculation workflow	10-12	Sc_10-12	surfaces.json	Dryad Digital Repository	doi:10.5061/dryad.f2n6f	http://dx.doi.org/10.5061/dryad.f2n6f
Sc	Slab model generation	Surface calculation workflow	2-1-12	Sc_2-1-12	surfaces.json	Dryad Digital Repository	doi:10.5061/dryad.f2n6f	http://dx.doi.org/10.5061/dryad.f2n6f
Tc	Slab model generation	Surface calculation workflow	11-20	Tc_11-20	surfaces.json	Dryad Digital Repository	doi:10.5061/dryad.f2n6f	http://dx.doi.org/10.5061/dryad.f2n6f
Tc	Slab model generation	Surface calculation workflow	21-30	Tc_21-30	surfaces.json	Dryad Digital Repository	doi:10.5061/dryad.f2n6f	http://dx.doi.org/10.5061/dryad.f2n6f
Tc	Slab model generation	Surface calculation workflow	20-21	Tc_20-21	surfaces.json	Dryad Digital Repository	doi:10.5061/dryad.f2n6f	http://dx.doi.org/10.5061/dryad.f2n6f
Tc	Slab model generation	Surface calculation workflow	22-41	Tc_22-41	surfaces.json	Dryad Digital Repository	doi:10.5061/dryad.f2n6f	http://dx.doi.org/10.5061/dryad.f2n6f
Tc	Slab model generation	Surface calculation workflow	21-31	Tc_21-31	surfaces.json	Dryad Digital Repository	doi:10.5061/dryad.f2n6f	http://dx.doi.org/10.5061/dryad.f2n6f
Tc	Slab model generation	Surface calculation workflow	1	Tc_0001	surfaces.json	Dryad Digital Repository	doi:10.5061/dryad.f2n6f	http://dx.doi.org/10.5061/dryad.f2n6f
Tc	Slab model generation	Surface calculation workflow	10-12	Tc_10-12	surfaces.json	Dryad Digital Repository	doi:10.5061/dryad.f2n6f	http://dx.doi.org/10.5061/dryad.f2n6f
Tc	Slab model generation	Surface calculation workflow	10-11	Tc_10-11	surfaces.json	Dryad Digital Repository	doi:10.5061/dryad.f2n6f	http://dx.doi.org/10.5061/dryad.f2n6f
Tc	Slab model generation	Surface calculation workflow	10-10	Tc_10-10	surfaces.json	Dryad Digital Repository	doi:10.5061/dryad.f2n6f	http://dx.doi.org/10.5061/dryad.f2n6f
Tc	Slab model generation	Surface calculation workflow	21-32	Tc_21-32	surfaces.json	Dryad Digital Repository	doi:10.5061/dryad.f2n6f	http://dx.doi.org/10.5061/dryad.f2n6f
Tc	Slab model generation	Surface calculation workflow	11-21	Tc_11-21	surfaces.json	Dryad Digital Repository	doi:10.5061/dryad.f2n6f	http://dx.doi.org/10.5061/dryad.f2n6f
Tc	Slab model generation	Surface calculation workflow	2-1-12	Tc_2-1-12	surfaces.json	Dryad Digital Repository	doi:10.5061/dryad.f2n6f	http://dx.doi.org/10.5061/dryad.f2n6f
Be	Slab model generation	Surface calculation workflow	11-20	Be_11-20	surfaces.json	Dryad Digital Repository	doi:10.5061/dryad.f2n6f	http://dx.doi.org/10.5061/dryad.f2n6f
Be	Slab model generation	Surface calculation workflow	21-30	Be_21-30	surfaces.json	Dryad Digital Repository	doi:10.5061/dryad.f2n6f	http://dx.doi.org/10.5061/dryad.f2n6f
Be	Slab model generation	Surface calculation workflow	20-21	Be_20-21	surfaces.json	Dryad Digital Repository	doi:10.5061/dryad.f2n6f	http://dx.doi.org/10.5061/dryad.f2n6f
Be	Slab model generation	Surface calculation workflow	22-41	Be_22-41	surfaces.json	Dryad Digital Repository	doi:10.5061/dryad.f2n6f	http://dx.doi.org/10.5061/dryad.f2n6f
Be	Slab model generation	Surface calculation workflow	21-31	Be_21-31	surfaces.json	Dryad Digital Repository	doi:10.5061/dryad.f2n6f	http://dx.doi.org/10.5061/dryad.f2n6f
Be	Slab model generation	Surface calculation workflow	1	Be_0001	surfaces.json	Dryad Digital Repository	doi:10.5061/dryad.f2n6f	http://dx.doi.org/10.5061/dryad.f2n6f
Be	Slab model generation	Surface calculation workflow	10-12	Be_10-12	surfaces.json	Dryad Digital Repository	doi:10.5061/dryad.f2n6f	http://dx.doi.org/10.5061/dryad.f2n6f
Be	Slab model generation	Surface calculation workflow	10-11	Be_10-11	surfaces.json	Dryad Digital Repository	doi:10.5061/dryad.f2n6f	http://dx.doi.org/10.5061/dryad.f2n6f
Be	Slab model generation	Surface calculation workflow	10-10	Be_10-10	surfaces.json	Dryad Digital Repository	doi:10.5061/dryad.f2n6f	http://dx.doi.org/10.5061/dryad.f2n6f
Be	Slab model generation	Surface calculation workflow	21-32	Be_21-32	surfaces.json	Dryad Digital Repository	doi:10.5061/dryad.f2n6f	http://dx.doi.org/10.5061/dryad.f2n6f
Be	Slab model generation	Surface calculation workflow	11-21	Be_11-21	surfaces.json	Dryad Digital Repository	doi:10.5061/dryad.f2n6f	http://dx.doi.org/10.5061/dryad.f2n6f
Be	Slab model generation	Surface calculation workflow	2-1-12	Be_2-1-12	surfaces.json	Dryad Digital Repository	doi:10.5061/dryad.f2n6f	http://dx.doi.org/10.5061/dryad.f2n6f
C	Slab model generation	Surface calculation workflow	11-20	C_11-20	surfaces.json	Dryad Digital Repository	doi:10.5061/dryad.f2n6f	http://dx.doi.org/10.5061/dryad.f2n6f
C	Slab model generation	Surface calculation workflow	21-30	C_21-30	surfaces.json	Dryad Digital Repository	doi:10.5061/dryad.f2n6f	http://dx.doi.org/10.5061/dryad.f2n6f
C	Slab model generation	Surface calculation workflow	10-10	C_10-10	surfaces.json	Dryad Digital Repository	doi:10.5061/dryad.f2n6f	http://dx.doi.org/10.5061/dryad.f2n6f
C	Slab model generation	Surface calculation workflow	21-31	C_21-31	surfaces.json	Dryad Digital Repository	doi:10.5061/dryad.f2n6f	http://dx.doi.org/10.5061/dryad.f2n6f
C	Slab model generation	Surface calculation workflow	1	C_0001	surfaces.json	Dryad Digital Repository	doi:10.5061/dryad.f2n6f	http://dx.doi.org/10.5061/dryad.f2n6f
C	Slab model generation	Surface calculation workflow	10-12	C_10-12	surfaces.json	Dryad Digital Repository	doi:10.5061/dryad.f2n6f	http://dx.doi.org/10.5061/dryad.f2n6f
C	Slab model generation	Surface calculation workflow	10-11	C_10-11	surfaces.json	Dryad Digital Repository	doi:10.5061/dryad.f2n6f	http://dx.doi.org/10.5061/dryad.f2n6f
C	Slab model generation	Surface calculation workflow	20-21	C_20-21	surfaces.json	Dryad Digital Repository	doi:10.5061/dryad.f2n6f	http://dx.doi.org/10.5061/dryad.f2n6f
C	Slab model generation	Surface calculation workflow	11-21	C_11-21	surfaces.json	Dryad Digital Repository	doi:10.5061/dryad.f2n6f	http://dx.doi.org/10.5061/dryad.f2n6f
C	Slab model generation	Surface calculation workflow	2-1-12	C_2-1-12	surfaces.json	Dryad Digital Repository	doi:10.5061/dryad.f2n6f	http://dx.doi.org/10.5061/dryad.f2n6f
Nd	Slab model generation	Surface calculation workflow	11-20	Nd_11-20	surfaces.json	Dryad Digital Repository	doi:10.5061/dryad.f2n6f	http://dx.doi.org/10.5061/dryad.f2n6f
Nd	Slab model generation	Surface calculation workflow	21-30	Nd_21-30	surfaces.json	Dryad Digital Repository	doi:10.5061/dryad.f2n6f	http://dx.doi.org/10.5061/dryad.f2n6f
Nd	Slab model generation	Surface calculation workflow	21-32	Nd_21-32	surfaces.json	Dryad Digital Repository	doi:10.5061/dryad.f2n6f	http://dx.doi.org/10.5061/dryad.f2n6f
Nd	Slab model generation	Surface calculation workflow	10-10	Nd_10-10	surfaces.json	Dryad Digital Repository	doi:10.5061/dryad.f2n6f	http://dx.doi.org/10.5061/dryad.f2n6f
Nd	Slab model generation	Surface calculation workflow	21-31	Nd_21-31	surfaces.json	Dryad Digital Repository	doi:10.5061/dryad.f2n6f	http://dx.doi.org/10.5061/dryad.f2n6f
Nd	Slab model generation	Surface calculation workflow	1	Nd_0001	surfaces.json	Dryad Digital Repository	doi:10.5061/dryad.f2n6f	http://dx.doi.org/10.5061/dryad.f2n6f
Nd	Slab model generation	Surface calculation workflow	10-11	Nd_10-11	surfaces.json	Dryad Digital Repository	doi:10.5061/dryad.f2n6f	http://dx.doi.org/10.5061/dryad.f2n6f
Nd	Slab model generation	Surface calculation workflow	11-21	Nd_11-21	surfaces.json	Dryad Digital Repository	doi:10.5061/dryad.f2n6f	http://dx.doi.org/10.5061/dryad.f2n6f
Nd	Slab model generation	Surface calculation workflow	22-41	Nd_22-41	surfaces.json	Dryad Digital Repository	doi:10.5061/dryad.f2n6f	http://dx.doi.org/10.5061/dryad.f2n6f
Nd	Slab model generation	Surface calculation workflow	20-21	Nd_20-21	surfaces.json	Dryad Digital Repository	doi:10.5061/dryad.f2n6f	http://dx.doi.org/10.5061/dryad.f2n6f
Nd	Slab model generation	Surface calculation workflow	10-12	Nd_10-12	surfaces.json	Dryad Digital Repository	doi:10.5061/dryad.f2n6f	http://dx.doi.org/10.5061/dryad.f2n6f
Nd	Slab model generation	Surface calculation workflow	2-1-12	Nd_2-1-12	surfaces.json	Dryad Digital Repository	doi:10.5061/dryad.f2n6f	http://dx.doi.org/10.5061/dryad.f2n6f
Tc	Slab model generation	Surface calculation workflow	11-20	Tc_11-20	surfaces.json	Dryad Digital Repository	doi:10.5061/dryad.f2n6f	http://dx.doi.org/10.5061/dryad.f2n6f
Tc	Slab model generation	Surface calculation workflow	21-30	Tc_21-30	surfaces.json	Dryad Digital Repository	doi:10.5061/dryad.f2n6f	http://dx.doi.org/10.5061/dryad.f2n6f
Tc	Slab model generation	Surface calculation workflow	20-21	Tc_20-21	surfaces.json	Dryad Digital Repository	doi:10.5061/dryad.f2n6f	http://dx.doi.org/10.5061/dryad.f2n6f
Tc	Slab model generation	Surface calculation workflow	22-41	Tc_22-41	surfaces.json	Dryad Digital Repository	doi:10.5061/dryad.f2n6f	http://dx.doi.org/10.5061/dryad.f2n6f
Tc	Slab model generation	Surface calculation workflow	21-31	Tc_21-31	surfaces.json	Dryad Digital Repository	doi:10.5061/dryad.f2n6f	http://dx.doi.org/10.5061/dryad.f2n6f
Tc	Slab model generation	Surface calculation workflow	1	Tc_0001	surfaces.json	Dryad Digital Repository	doi:10.5061/dryad.f2n6f	http://dx.doi.org/10.5061/dryad.f2n6f
Tc	Slab model generation	Surface calculation workflow	10-12	Tc_10-12	surfaces.json	Dryad Digital Repository	doi:10.5061/dryad.f2n6f	http://dx.doi.org/10.5061/dryad.f2n6f
Tc	Slab model generation	Surface calculation workflow	10-11	Tc_10-11	surfaces.json	Dryad Digital Repository	doi:10.5061/dryad.f2n6f	http://dx.doi.org/10.5061/dryad.f2n6f
Tc	Slab model generation	Surface calculation workflow	10-10	Tc_10-10	surfaces.json	Dryad Digital Repository	doi:10.5061/dryad.f2n6f	http://dx.doi.org/10.5061/dryad.f2n6f
Tc	Slab model generation	Surface calculation workflow	21-32	Tc_21-32	surfaces.json	Dryad Digital Repository	doi:10.5061/dryad.f2n6f	http://dx.doi.org/10.5061/dryad.f2n6f
Tc	Slab model generation	Surface calculation workflow	11-21	Tc_11-21	surfaces.json	Dryad Digital Repository	doi:10.5061/dryad.f2n6f	http://dx.doi.org/10.5061/dryad.f2n6f
Tc	Slab model generation	Surface calculation workflow	2-1-12	Tc_2-1-12	surfaces.json	Dryad Digital Repository	doi:10.5061/dryad.f2n6f	http://dx.doi.org/10.5061/dryad.f2n6f
Ti	Slab model generation	Surface calculation workflow	11-20	Ti_11-20	surfaces.json	Dryad Digital Repository	doi:10.5061/dryad.f2n6f	http://dx.doi.org/10.5061/dryad.f2n6f
Ti	Slab model generation	Surface calculation workflow	21-30	Ti_21-30	surfaces.json	Dryad Digital Repository	doi:10.5061/dryad.f2n6f	http://dx.doi.org/10.5061/dryad.f2n6f
Ti	Slab model generation	Surface calculation workflow	20-21	Ti_20-21	surfaces.json	Dryad Digital Repository	doi:10.5061/dryad.f2n6f	http://dx.doi.org/10.5061/dryad.f2n6f
Ti	Slab model generation	Surface calculation workflow	2-1-12	Ti_2-1-12	surfaces.json	Dryad Digital Repository	doi:10.5061/dryad.f2n6f	http://dx.doi.org/10.5061/dryad.f2n6f
Ti	Slab model generation	Surface calculation workflow	22-41	Ti_22-41	surfaces.json	Dryad Digital Repository	doi:10.5061/dryad.f2n6f	http://dx.doi.org/10.5061/dryad.f2n6f
Ti	Slab model generation	Surface calculation workflow	21-31	Ti_21-31	surfaces.json	Dryad Digital Repository	doi:10.5061/dryad.f2n6f	http://dx.doi.org/10.5061/dryad.f2n6f
Ti	Slab model generation	Surface calculation workflow	1	Ti_0001	surfaces.json	Dryad Digital Repository	doi:10.5061/dryad.f2n6f	http://dx.doi.org/10.5061/dryad.f2n6f
Ti	Slab model generation	Surface calculation workflow	10-11	Ti_10-11	surfaces.json	Dryad Digital Repository	doi:10.5061/dryad.f2n6f	http://dx.doi.org/10.5061/dryad.f2n6f
Ti	Slab model generation	Surface calculation workflow	10-10	Ti_10-10	surfaces.json	Dryad Digital Repository	doi:10.5061/dryad.f2n6f	http://dx.doi.org/10.5061/dryad.f2n6f
Ti	Slab model generation	Surface calculation workflow	21-32	Ti_21-32	surfaces.json	Dryad Digital Repository	doi:10.5061/dryad.f2n6f	http://dx.doi.org/10.5061/dryad.f2n6f
Ti	Slab model generation	Surface calculation workflow	11-21	Ti_11-21	surfaces.json	Dryad Digital Repository	doi:10.5061/dryad.f2n6f	http://dx.doi.org/10.5061/dryad.f2n6f
Ti	Slab model generation	Surface calculation workflow	10-12	Ti_10-12	surfaces.json	Dryad Digital Repository	doi:10.5061/dryad.f2n6f	http://dx.doi.org/10.5061/dryad.f2n6f
Os	Slab model generation	Surface calculation workflow	11-20	Os_11-20	surfaces.json	Dryad Digital Repository	doi:10.5061/dryad.f2n6f	http://dx.doi.org/10.5061/dryad.f2n6f
Os	Slab model generation	Surface calculation workflow	21-30	Os_21-30	surfaces.json	Dryad Digital Repository	doi:10.5061/dryad.f2n6f	http://dx.doi.org/10.5061/dryad.f2n6f
Os	Slab model generation	Surface calculation workflow	20-21	Os_20-21	surfaces.json	Dryad Digital Repository	doi:10.5061/dryad.f2n6f	http://dx.doi.org/10.5061/dryad.f2n6f
Os	Slab model generation	Surface calculation workflow	22-41	Os_22-41	surfaces.json	Dryad Digital Repository	doi:10.5061/dryad.f2n6f	http://dx.doi.org/10.5061/dryad.f2n6f
Os	Slab model generation	Surface calculation workflow	21-31	Os_21-31	surfaces.json	Dryad Digital Repository	doi:10.5061/dryad.f2n6f	http://dx.doi.org/10.5061/dryad.f2n6f
Os	Slab model generation	Surface calculation workflow	1	Os_0001	surfaces.json	Dryad Digital Repository	doi:10.5061/dryad.f2n6f	http://dx.doi.org/10.5061/dryad.f2n6f
Os	Slab model generation	Surface calculation workflow	10-12	Os_10-12	surfaces.json	Dryad Digital Repository	doi:10.5061/dryad.f2n6f	http://dx.doi.org/10.5061/dryad.f2n6f
Os	Slab model generation	Surface calculation workflow	10-11	Os_10-11	surfaces.json	Dryad Digital Repository	doi:10.5061/dryad.f2n6f	http://dx.doi.org/10.5061/dryad.f2n6f
Os	Slab model generation	Surface calculation workflow	10-10	Os_10-10	surfaces.json	Dryad Digital Repository	doi:10.5061/dryad.f2n6f	http://dx.doi.org/10.5061/dryad.f2n6f
Os	Slab model generation	Surface calculation workflow	21-32	Os_21-32	surfaces.json	Dryad Digital Repository	doi:10.5061/dryad.f2n6f	http://dx.doi.org/10.5061/dryad.f2n6f
Os	Slab model generation	Surface calculation workflow	11-21	Os_11-21	surfaces.json	Dryad Digital Repository	doi:10.5061/dryad.f2n6f	http://dx.doi.org/10.5061/dryad.f2n6f
Os	Slab model generation	Surface calculation workflow	2-1-12	Os_2-1-12	surfaces.json	Dryad Digital Repository	doi:10.5061/dryad.f2n6f	http://dx.doi.org/10.5061/dryad.f2n6f
Ni	Slab model generation	Surface calculation workflow	320	Ni_320	surfaces.json	Dryad Digital Repository	doi:10.5061/dryad.f2n6f	http://dx.doi.org/10.5061/dryad.f2n6f
Ni	Slab model generation	Surface calculation workflow	110	Ni_110	surfaces.json	Dryad Digital Repository	doi:10.5061/dryad.f2n6f	http://dx.doi.org/10.5061/dryad.f2n6f
Ni	Slab model generation	Surface calculation workflow	310	Ni_310	surfaces.json	Dryad Digital Repository	doi:10.5061/dryad.f2n6f	http://dx.doi.org/10.5061/dryad.f2n6f
Ni	Slab model generation	Surface calculation workflow	210	Ni_210	surfaces.json	Dryad Digital Repository	doi:10.5061/dryad.f2n6f	http://dx.doi.org/10.5061/dryad.f2n6f
Ni	Slab model generation	Surface calculation workflow	332	Ni_332	surfaces.json	Dryad Digital Repository	doi:10.5061/dryad.f2n6f	http://dx.doi.org/10.5061/dryad.f2n6f
Ni	Slab model generation	Surface calculation workflow	100	Ni_100	surfaces.json	Dryad Digital Repository	doi:10.5061/dryad.f2n6f	http://dx.doi.org/10.5061/dryad.f2n6f
Ni	Slab model generation	Surface calculation workflow	211	Ni_211	surfaces.json	Dryad Digital Repository	doi:10.5061/dryad.f2n6f	http://dx.doi.org/10.5061/dryad.f2n6f
Ni	Slab model generation	Surface calculation workflow	322	Ni_322	surfaces.json	Dryad Digital Repository	doi:10.5061/dryad.f2n6f	http://dx.doi.org/10.5061/dryad.f2n6f
Ni	Slab model generation	Surface calculation workflow	321	Ni_321	surfaces.json	Dryad Digital Repository	doi:10.5061/dryad.f2n6f	http://dx.doi.org/10.5061/dryad.f2n6f
Ni	Slab model generation	Surface calculation workflow	221	Ni_221	surfaces.json	Dryad Digital Repository	doi:10.5061/dryad.f2n6f	http://dx.doi.org/10.5061/dryad.f2n6f
Ni	Slab model generation	Surface calculation workflow	331	Ni_331	surfaces.json	Dryad Digital Repository	doi:10.5061/dryad.f2n6f	http://dx.doi.org/10.5061/dryad.f2n6f
Ni	Slab model generation	Surface calculation workflow	311	Ni_311	surfaces.json	Dryad Digital Repository	doi:10.5061/dryad.f2n6f	http://dx.doi.org/10.5061/dryad.f2n6f
Ni	Slab model generation	Surface calculation workflow	111	Ni_111	surfaces.json	Dryad Digital Repository	doi:10.5061/dryad.f2n6f	http://dx.doi.org/10.5061/dryad.f2n6f
Na	Slab model generation	Surface calculation workflow	320	Na_320	surfaces.json	Dryad Digital Repository	doi:10.5061/dryad.f2n6f	http://dx.doi.org/10.5061/dryad.f2n6f
Na	Slab model generation	Surface calculation workflow	110	Na_110	surfaces.json	Dryad Digital Repository	doi:10.5061/dryad.f2n6f	http://dx.doi.org/10.5061/dryad.f2n6f
Na	Slab model generation	Surface calculation workflow	310	Na_310	surfaces.json	Dryad Digital Repository	doi:10.5061/dryad.f2n6f	http://dx.doi.org/10.5061/dryad.f2n6f
Na	Slab model generation	Surface calculation workflow	210	Na_210	surfaces.json	Dryad Digital Repository	doi:10.5061/dryad.f2n6f	http://dx.doi.org/10.5061/dryad.f2n6f
Na	Slab model generation	Surface calculation workflow	332	Na_332	surfaces.json	Dryad Digital Repository	doi:10.5061/dryad.f2n6f	http://dx.doi.org/10.5061/dryad.f2n6f
Na	Slab model generation	Surface calculation workflow	221	Na_221	surfaces.json	Dryad Digital Repository	doi:10.5061/dryad.f2n6f	http://dx.doi.org/10.5061/dryad.f2n6f
Na	Slab model generation	Surface calculation workflow	211	Na_211	surfaces.json	Dryad Digital Repository	doi:10.5061/dryad.f2n6f	http://dx.doi.org/10.5061/dryad.f2n6f
Na	Slab model generation	Surface calculation workflow	331	Na_331	surfaces.json	Dryad Digital Repository	doi:10.5061/dryad.f2n6f	http://dx.doi.org/10.5061/dryad.f2n6f
Na	Slab model generation	Surface calculation workflow	321	Na_321	surfaces.json	Dryad Digital Repository	doi:10.5061/dryad.f2n6f	http://dx.doi.org/10.5061/dryad.f2n6f
Na	Slab model generation	Surface calculation workflow	100	Na_100	surfaces.json	Dryad Digital Repository	doi:10.5061/dryad.f2n6f	http://dx.doi.org/10.5061/dryad.f2n6f
Na	Slab model generation	Surface calculation workflow	322	Na_322	surfaces.json	Dryad Digital Repository	doi:10.5061/dryad.f2n6f	http://dx.doi.org/10.5061/dryad.f2n6f
Na	Slab model generation	Surface calculation workflow	311	Na_311	surfaces.json	Dryad Digital Repository	doi:10.5061/dryad.f2n6f	http://dx.doi.org/10.5061/dryad.f2n6f
Na	Slab model generation	Surface calculation workflow	111	Na_111	surfaces.json	Dryad Digital Repository	doi:10.5061/dryad.f2n6f	http://dx.doi.org/10.5061/dryad.f2n6f
Re	Slab model generation	Surface calculation workflow	11-20	Re_11-20	surfaces.json	Dryad Digital Repository	doi:10.5061/dryad.f2n6f	http://dx.doi.org/10.5061/dryad.f2n6f
Re	Slab model generation	Surface calculation workflow	21-30	Re_21-30	surfaces.json	Dryad Digital Repository	doi:10.5061/dryad.f2n6f	http://dx.doi.org/10.5061/dryad.f2n6f
Re	Slab model generation	Surface calculation workflow	21-32	Re_21-32	surfaces.json	Dryad Digital Repository	doi:10.5061/dryad.f2n6f	http://dx.doi.org/10.5061/dryad.f2n6f
Re	Slab model generation	Surface calculation workflow	22-41	Re_22-41	surfaces.json	Dryad Digital Repository	doi:10.5061/dryad.f2n6f	http://dx.doi.org/10.5061/dryad.f2n6f
Re	Slab model generation	Surface calculation workflow	21-31	Re_21-31	surfaces.json	Dryad Digital Repository	doi:10.5061/dryad.f2n6f	http://dx.doi.org/10.5061/dryad.f2n6f
Re	Slab model generation	Surface calculation workflow	1	Re_0001	surfaces.json	Dryad Digital Repository	doi:10.5061/dryad.f2n6f	http://dx.doi.org/10.5061/dryad.f2n6f
Re	Slab model generation	Surface calculation workflow	10-12	Re_10-12	surfaces.json	Dryad Digital Repository	doi:10.5061/dryad.f2n6f	http://dx.doi.org/10.5061/dryad.f2n6f
Re	Slab model generation	Surface calculation workflow	10-11	Re_10-11	surfaces.json	Dryad Digital Repository	doi:10.5061/dryad.f2n6f	http://dx.doi.org/10.5061/dryad.f2n6f
Re	Slab model generation	Surface calculation workflow	10-10	Re_10-10	surfaces.json	Dryad Digital Repository	doi:10.5061/dryad.f2n6f	http://dx.doi.org/10.5061/dryad.f2n6f
Re	Slab model generation	Surface calculation workflow	20-21	Re_20-21	surfaces.json	Dryad Digital Repository	doi:10.5061/dryad.f2n6f	http://dx.doi.org/10.5061/dryad.f2n6f
Re	Slab model generation	Surface calculation workflow	11-21	Re_11-21	surfaces.json	Dryad Digital Repository	doi:10.5061/dryad.f2n6f	http://dx.doi.org/10.5061/dryad.f2n6f
Re	Slab model generation	Surface calculation workflow	2-1-12	Re_2-1-12	surfaces.json	Dryad Digital Repository	doi:10.5061/dryad.f2n6f	http://dx.doi.org/10.5061/dryad.f2n6f
W	Slab model generation	Surface calculation workflow	320	W_320	surfaces.json	Dryad Digital Repository	doi:10.5061/dryad.f2n6f	http://dx.doi.org/10.5061/dryad.f2n6f
W	Slab model generation	Surface calculation workflow	110	W_110	surfaces.json	Dryad Digital Repository	doi:10.5061/dryad.f2n6f	http://dx.doi.org/10.5061/dryad.f2n6f
W	Slab model generation	Surface calculation workflow	310	W_310	surfaces.json	Dryad Digital Repository	doi:10.5061/dryad.f2n6f	http://dx.doi.org/10.5061/dryad.f2n6f
W	Slab model generation	Surface calculation workflow	210	W_210	surfaces.json	Dryad Digital Repository	doi:10.5061/dryad.f2n6f	http://dx.doi.org/10.5061/dryad.f2n6f
W	Slab model generation	Surface calculation workflow	332	W_332	surfaces.json	Dryad Digital Repository	doi:10.5061/dryad.f2n6f	http://dx.doi.org/10.5061/dryad.f2n6f
W	Slab model generation	Surface calculation workflow	100	W_100	surfaces.json	Dryad Digital Repository	doi:10.5061/dryad.f2n6f	http://dx.doi.org/10.5061/dryad.f2n6f
W	Slab model generation	Surface calculation workflow	211	W_211	surfaces.json	Dryad Digital Repository	doi:10.5061/dryad.f2n6f	http://dx.doi.org/10.5061/dryad.f2n6f
W	Slab model generation	Surface calculation workflow	322	W_322	surfaces.json	Dryad Digital Repository	doi:10.5061/dryad.f2n6f	http://dx.doi.org/10.5061/dryad.f2n6f
W	Slab model generation	Surface calculation workflow	321	W_321	surfaces.json	Dryad Digital Repository	doi:10.5061/dryad.f2n6f	http://dx.doi.org/10.5061/dryad.f2n6f
W	Slab model generation	Surface calculation workflow	221	W_221	surfaces.json	Dryad Digital Repository	doi:10.5061/dryad.f2n6f	http://dx.doi.org/10.5061/dryad.f2n6f
W	Slab model generation	Surface calculation workflow	331	W_331	surfaces.json	Dryad Digital Repository	doi:10.5061/dryad.f2n6f	http://dx.doi.org/10.5061/dryad.f2n6f
W	Slab model generation	Surface calculation workflow	311	W_311	surfaces.json	Dryad Digital Repository	doi:10.5061/dryad.f2n6f	http://dx.doi.org/10.5061/dryad.f2n6f
W	Slab model generation	Surface calculation workflow	111	W_111	surfaces.json	Dryad Digital Repository	doi:10.5061/dryad.f2n6f	http://dx.doi.org/10.5061/dryad.f2n6f
C	Slab model generation	Surface calculation workflow	110	C_110	surfaces.json	Dryad Digital Repository	doi:10.5061/dryad.f2n6f	http://dx.doi.org/10.5061/dryad.f2n6f
C	Slab model generation	Surface calculation workflow	210	C_210	surfaces.json	Dryad Digital Repository	doi:10.5061/dryad.f2n6f	http://dx.doi.org/10.5061/dryad.f2n6f
C	Slab model generation	Surface calculation workflow	121	C_121	surfaces.json	Dryad Digital Repository	doi:10.5061/dryad.f2n6f	http://dx.doi.org/10.5061/dryad.f2n6f
C	Slab model generation	Surface calculation workflow	100	C_100	surfaces.json	Dryad Digital Repository	doi:10.5061/dryad.f2n6f	http://dx.doi.org/10.5061/dryad.f2n6f
C	Slab model generation	Surface calculation workflow	211	C_211	surfaces.json	Dryad Digital Repository	doi:10.5061/dryad.f2n6f	http://dx.doi.org/10.5061/dryad.f2n6f
C	Slab model generation	Surface calculation workflow	1	C_001	surfaces.json	Dryad Digital Repository	doi:10.5061/dryad.f2n6f	http://dx.doi.org/10.5061/dryad.f2n6f
C	Slab model generation	Surface calculation workflow	101	C_101	surfaces.json	Dryad Digital Repository	doi:10.5061/dryad.f2n6f	http://dx.doi.org/10.5061/dryad.f2n6f
C	Slab model generation	Surface calculation workflow	11	C_11	surfaces.json	Dryad Digital Repository	doi:10.5061/dryad.f2n6f	http://dx.doi.org/10.5061/dryad.f2n6f
C	Slab model generation	Surface calculation workflow	12	C_12	surfaces.json	Dryad Digital Repository	doi:10.5061/dryad.f2n6f	http://dx.doi.org/10.5061/dryad.f2n6f
C	Slab model generation	Surface calculation workflow	21	C_21	surfaces.json	Dryad Digital Repository	doi:10.5061/dryad.f2n6f	http://dx.doi.org/10.5061/dryad.f2n6f
C	Slab model generation	Surface calculation workflow	10	C_10	surfaces.json	Dryad Digital Repository	doi:10.5061/dryad.f2n6f	http://dx.doi.org/10.5061/dryad.f2n6f
C	Slab model generation	Surface calculation workflow	212	C_212	surfaces.json	Dryad Digital Repository	doi:10.5061/dryad.f2n6f	http://dx.doi.org/10.5061/dryad.f2n6f
C	Slab model generation	Surface calculation workflow	111	C_111	surfaces.json	Dryad Digital Repository	doi:10.5061/dryad.f2n6f	http://dx.doi.org/10.5061/dryad.f2n6f
C	Slab model generation	Surface calculation workflow	112	C_112	surfaces.json	Dryad Digital Repository	doi:10.5061/dryad.f2n6f	http://dx.doi.org/10.5061/dryad.f2n6f
C	Slab model generation	Surface calculation workflow	120	C_120	surfaces.json	Dryad Digital Repository	doi:10.5061/dryad.f2n6f	http://dx.doi.org/10.5061/dryad.f2n6f
C	Slab model generation	Surface calculation workflow	221	C_221	surfaces.json	Dryad Digital Repository	doi:10.5061/dryad.f2n6f	http://dx.doi.org/10.5061/dryad.f2n6f
Ru	Slab model generation	Surface calculation workflow	320	Ru_320	surfaces.json	Dryad Digital Repository	doi:10.5061/dryad.f2n6f	http://dx.doi.org/10.5061/dryad.f2n6f
Ru	Slab model generation	Surface calculation workflow	110	Ru_110	surfaces.json	Dryad Digital Repository	doi:10.5061/dryad.f2n6f	http://dx.doi.org/10.5061/dryad.f2n6f
Ru	Slab model generation	Surface calculation workflow	310	Ru_310	surfaces.json	Dryad Digital Repository	doi:10.5061/dryad.f2n6f	http://dx.doi.org/10.5061/dryad.f2n6f
Ru	Slab model generation	Surface calculation workflow	210	Ru_210	surfaces.json	Dryad Digital Repository	doi:10.5061/dryad.f2n6f	http://dx.doi.org/10.5061/dryad.f2n6f
Ru	Slab model generation	Surface calculation workflow	332	Ru_332	surfaces.json	Dryad Digital Repository	doi:10.5061/dryad.f2n6f	http://dx.doi.org/10.5061/dryad.f2n6f
Ru	Slab model generation	Surface calculation workflow	100	Ru_100	surfaces.json	Dryad Digital Repository	doi:10.5061/dryad.f2n6f	http://dx.doi.org/10.5061/dryad.f2n6f
Ru	Slab model generation	Surface calculation workflow	211	Ru_211	surfaces.json	Dryad Digital Repository	doi:10.5061/dryad.f2n6f	http://dx.doi.org/10.5061/dryad.f2n6f
Ru	Slab model generation	Surface calculation workflow	322	Ru_322	surfaces.json	Dryad Digital Repository	doi:10.5061/dryad.f2n6f	http://dx.doi.org/10.5061/dryad.f2n6f
Ru	Slab model generation	Surface calculation workflow	321	Ru_321	surfaces.json	Dryad Digital Repository	doi:10.5061/dryad.f2n6f	http://dx.doi.org/10.5061/dryad.f2n6f
Ru	Slab model generation	Surface calculation workflow	221	Ru_221	surfaces.json	Dryad Digital Repository	doi:10.5061/dryad.f2n6f	http://dx.doi.org/10.5061/dryad.f2n6f
Ru	Slab model generation	Surface calculation workflow	331	Ru_331	surfaces.json	Dryad Digital Repository	doi:10.5061/dryad.f2n6f	http://dx.doi.org/10.5061/dryad.f2n6f
Ru	Slab model generation	Surface calculation workflow	311	Ru_311	surfaces.json	Dryad Digital Repository	doi:10.5061/dryad.f2n6f	http://dx.doi.org/10.5061/dryad.f2n6f
Ru	Slab model generation	Surface calculation workflow	111	Ru_111	surfaces.json	Dryad Digital Repository	doi:10.5061/dryad.f2n6f	http://dx.doi.org/10.5061/dryad.f2n6f
Ba	Slab model generation	Surface calculation workflow	320	Ba_320	surfaces.json	Dryad Digital Repository	doi:10.5061/dryad.f2n6f	http://dx.doi.org/10.5061/dryad.f2n6f
Ba	Slab model generation	Surface calculation workflow	110	Ba_110	surfaces.json	Dryad Digital Repository	doi:10.5061/dryad.f2n6f	http://dx.doi.org/10.5061/dryad.f2n6f
Ba	Slab model generation	Surface calculation workflow	310	Ba_310	surfaces.json	Dryad Digital Repository	doi:10.5061/dryad.f2n6f	http://dx.doi.org/10.5061/dryad.f2n6f
Ba	Slab model generation	Surface calculation workflow	210	Ba_210	surfaces.json	Dryad Digital Repository	doi:10.5061/dryad.f2n6f	http://dx.doi.org/10.5061/dryad.f2n6f
Ba	Slab model generation	Surface calculation workflow	332	Ba_332	surfaces.json	Dryad Digital Repository	doi:10.5061/dryad.f2n6f	http://dx.doi.org/10.5061/dryad.f2n6f
Ba	Slab model generation	Surface calculation workflow	100	Ba_100	surfaces.json	Dryad Digital Repository	doi:10.5061/dryad.f2n6f	http://dx.doi.org/10.5061/dryad.f2n6f
Ba	Slab model generation	Surface calculation workflow	211	Ba_211	surfaces.json	Dryad Digital Repository	doi:10.5061/dryad.f2n6f	http://dx.doi.org/10.5061/dryad.f2n6f
Ba	Slab model generation	Surface calculation workflow	322	Ba_322	surfaces.json	Dryad Digital Repository	doi:10.5061/dryad.f2n6f	http://dx.doi.org/10.5061/dryad.f2n6f
Ba	Slab model generation	Surface calculation workflow	321	Ba_321	surfaces.json	Dryad Digital Repository	doi:10.5061/dryad.f2n6f	http://dx.doi.org/10.5061/dryad.f2n6f
Ba	Slab model generation	Surface calculation workflow	221	Ba_221	surfaces.json	Dryad Digital Repository	doi:10.5061/dryad.f2n6f	http://dx.doi.org/10.5061/dryad.f2n6f
Ba	Slab model generation	Surface calculation workflow	331	Ba_331	surfaces.json	Dryad Digital Repository	doi:10.5061/dryad.f2n6f	http://dx.doi.org/10.5061/dryad.f2n6f
Ba	Slab model generation	Surface calculation workflow	311	Ba_311	surfaces.json	Dryad Digital Repository	doi:10.5061/dryad.f2n6f	http://dx.doi.org/10.5061/dryad.f2n6f
Ba	Slab model generation	Surface calculation workflow	111	Ba_111	surfaces.json	Dryad Digital Repository	doi:10.5061/dryad.f2n6f	http://dx.doi.org/10.5061/dryad.f2n6f
Pt	Slab model generation	Surface calculation workflow	320	Pt_320	surfaces.json	Dryad Digital Repository	doi:10.5061/dryad.f2n6f	http://dx.doi.org/10.5061/dryad.f2n6f
Pt	Slab model generation	Surface calculation workflow	110	Pt_110	surfaces.json	Dryad Digital Repository	doi:10.5061/dryad.f2n6f	http://dx.doi.org/10.5061/dryad.f2n6f
Pt	Slab model generation	Surface calculation workflow	310	Pt_310	surfaces.json	Dryad Digital Repository	doi:10.5061/dryad.f2n6f	http://dx.doi.org/10.5061/dryad.f2n6f
Pt	Slab model generation	Surface calculation workflow	210	Pt_210	surfaces.json	Dryad Digital Repository	doi:10.5061/dryad.f2n6f	http://dx.doi.org/10.5061/dryad.f2n6f
Pt	Slab model generation	Surface calculation workflow	332	Pt_332	surfaces.json	Dryad Digital Repository	doi:10.5061/dryad.f2n6f	http://dx.doi.org/10.5061/dryad.f2n6f
Pt	Slab model generation	Surface calculation workflow	100	Pt_100	surfaces.json	Dryad Digital Repository	doi:10.5061/dryad.f2n6f	http://dx.doi.org/10.5061/dryad.f2n6f
Pt	Slab model generation	Surface calculation workflow	211	Pt_211	surfaces.json	Dryad Digital Repository	doi:10.5061/dryad.f2n6f	http://dx.doi.org/10.5061/dryad.f2n6f
Pt	Slab model generation	Surface calculation workflow	322	Pt_322	surfaces.json	Dryad Digital Repository	doi:10.5061/dryad.f2n6f	http://dx.doi.org/10.5061/dryad.f2n6f
Pt	Slab model generation	Surface calculation workflow	321	Pt_321	surfaces.json	Dryad Digital Repository	doi:10.5061/dryad.f2n6f	http://dx.doi.org/10.5061/dryad.f2n6f
Pt	Slab model generation	Surface calculation workflow	221	Pt_221	surfaces.json	Dryad Digital Repository	doi:10.5061/dryad.f2n6f	http://dx.doi.org/10.5061/dryad.f2n6f
Pt	Slab model generation	Surface calculation workflow	331	Pt_331	surfaces.json	Dryad Digital Repository	doi:10.5061/dryad.f2n6f	http://dx.doi.org/10.5061/dryad.f2n6f
Pt	Slab model generation	Surface calculation workflow	311	Pt_311	surfaces.json	Dryad Digital Repository	doi:10.5061/dryad.f2n6f	http://dx.doi.org/10.5061/dryad.f2n6f
Pt	Slab model generation	Surface calculation workflow	111	Pt_111	surfaces.json	Dryad Digital Repository	doi:10.5061/dryad.f2n6f	http://dx.doi.org/10.5061/dryad.f2n6f
Bi	Slab model generation	Surface calculation workflow	320	Bi_320	surfaces.json	Dryad Digital Repository	doi:10.5061/dryad.f2n6f	http://dx.doi.org/10.5061/dryad.f2n6f
Bi	Slab model generation	Surface calculation workflow	110	Bi_110	surfaces.json	Dryad Digital Repository	doi:10.5061/dryad.f2n6f	http://dx.doi.org/10.5061/dryad.f2n6f
Bi	Slab model generation	Surface calculation workflow	310	Bi_310	surfaces.json	Dryad Digital Repository	doi:10.5061/dryad.f2n6f	http://dx.doi.org/10.5061/dryad.f2n6f
Bi	Slab model generation	Surface calculation workflow	210	Bi_210	surfaces.json	Dryad Digital Repository	doi:10.5061/dryad.f2n6f	http://dx.doi.org/10.5061/dryad.f2n6f
Bi	Slab model generation	Surface calculation workflow	332	Bi_332	surfaces.json	Dryad Digital Repository	doi:10.5061/dryad.f2n6f	http://dx.doi.org/10.5061/dryad.f2n6f
Bi	Slab model generation	Surface calculation workflow	100	Bi_100	surfaces.json	Dryad Digital Repository	doi:10.5061/dryad.f2n6f	http://dx.doi.org/10.5061/dryad.f2n6f
Bi	Slab model generation	Surface calculation workflow	211	Bi_211	surfaces.json	Dryad Digital Repository	doi:10.5061/dryad.f2n6f	http://dx.doi.org/10.5061/dryad.f2n6f
Bi	Slab model generation	Surface calculation workflow	322	Bi_322	surfaces.json	Dryad Digital Repository	doi:10.5061/dryad.f2n6f	http://dx.doi.org/10.5061/dryad.f2n6f
Bi	Slab model generation	Surface calculation workflow	321	Bi_321	surfaces.json	Dryad Digital Repository	doi:10.5061/dryad.f2n6f	http://dx.doi.org/10.5061/dryad.f2n6f
Bi	Slab model generation	Surface calculation workflow	221	Bi_221	surfaces.json	Dryad Digital Repository	doi:10.5061/dryad.f2n6f	http://dx.doi.org/10.5061/dryad.f2n6f
Bi	Slab model generation	Surface calculation workflow	331	Bi_331	surfaces.json	Dryad Digital Repository	doi:10.5061/dryad.f2n6f	http://dx.doi.org/10.5061/dryad.f2n6f
Bi	Slab model generation	Surface calculation workflow	311	Bi_311	surfaces.json	Dryad Digital Repository	doi:10.5061/dryad.f2n6f	http://dx.doi.org/10.5061/dryad.f2n6f
Bi	Slab model generation	Surface calculation workflow	111	Bi_111	surfaces.json	Dryad Digital Repository	doi:10.5061/dryad.f2n6f	http://dx.doi.org/10.5061/dryad.f2n6f
Fe	Slab model generation	Surface calculation workflow	320	Fe_320	surfaces.json	Dryad Digital Repository	doi:10.5061/dryad.f2n6f	http://dx.doi.org/10.5061/dryad.f2n6f
Fe	Slab model generation	Surface calculation workflow	110	Fe_110	surfaces.json	Dryad Digital Repository	doi:10.5061/dryad.f2n6f	http://dx.doi.org/10.5061/dryad.f2n6f
Fe	Slab model generation	Surface calculation workflow	310	Fe_310	surfaces.json	Dryad Digital Repository	doi:10.5061/dryad.f2n6f	http://dx.doi.org/10.5061/dryad.f2n6f
Fe	Slab model generation	Surface calculation workflow	210	Fe_210	surfaces.json	Dryad Digital Repository	doi:10.5061/dryad.f2n6f	http://dx.doi.org/10.5061/dryad.f2n6f
Fe	Slab model generation	Surface calculation workflow	332	Fe_332	surfaces.json	Dryad Digital Repository	doi:10.5061/dryad.f2n6f	http://dx.doi.org/10.5061/dryad.f2n6f
Fe	Slab model generation	Surface calculation workflow	100	Fe_100	surfaces.json	Dryad Digital Repository	doi:10.5061/dryad.f2n6f	http://dx.doi.org/10.5061/dryad.f2n6f
Fe	Slab model generation	Surface calculation workflow	211	Fe_211	surfaces.json	Dryad Digital Repository	doi:10.5061/dryad.f2n6f	http://dx.doi.org/10.5061/dryad.f2n6f
Fe	Slab model generation	Surface calculation workflow	322	Fe_322	surfaces.json	Dryad Digital Repository	doi:10.5061/dryad.f2n6f	http://dx.doi.org/10.5061/dryad.f2n6f
Fe	Slab model generation	Surface calculation workflow	321	Fe_321	surfaces.json	Dryad Digital Repository	doi:10.5061/dryad.f2n6f	http://dx.doi.org/10.5061/dryad.f2n6f
Fe	Slab model generation	Surface calculation workflow	221	Fe_221	surfaces.json	Dryad Digital Repository	doi:10.5061/dryad.f2n6f	http://dx.doi.org/10.5061/dryad.f2n6f
Fe	Slab model generation	Surface calculation workflow	331	Fe_331	surfaces.json	Dryad Digital Repository	doi:10.5061/dryad.f2n6f	http://dx.doi.org/10.5061/dryad.f2n6f
Fe	Slab model generation	Surface calculation workflow	311	Fe_311	surfaces.json	Dryad Digital Repository	doi:10.5061/dryad.f2n6f	http://dx.doi.org/10.5061/dryad.f2n6f
Fe	Slab model generation	Surface calculation workflow	111	Fe_111	surfaces.json	Dryad Digital Repository	doi:10.5061/dryad.f2n6f	http://dx.doi.org/10.5061/dryad.f2n6f
C	Slab model generation	Surface calculation workflow	320	C_320	surfaces.json	Dryad Digital Repository	doi:10.5061/dryad.f2n6f	http://dx.doi.org/10.5061/dryad.f2n6f
C	Slab model generation	Surface calculation workflow	110	C_110	surfaces.json	Dryad Digital Repository	doi:10.5061/dryad.f2n6f	http://dx.doi.org/10.5061/dryad.f2n6f
C	Slab model generation	Surface calculation workflow	211	C_211	surfaces.json	Dryad Digital Repository	doi:10.5061/dryad.f2n6f	http://dx.doi.org/10.5061/dryad.f2n6f
C	Slab model generation	Surface calculation workflow	210	C_210	surfaces.json	Dryad Digital Repository	doi:10.5061/dryad.f2n6f	http://dx.doi.org/10.5061/dryad.f2n6f
C	Slab model generation	Surface calculation workflow	321	C_321	surfaces.json	Dryad Digital Repository	doi:10.5061/dryad.f2n6f	http://dx.doi.org/10.5061/dryad.f2n6f
C	Slab model generation	Surface calculation workflow	100	C_100	surfaces.json	Dryad Digital Repository	doi:10.5061/dryad.f2n6f	http://dx.doi.org/10.5061/dryad.f2n6f
C	Slab model generation	Surface calculation workflow	310	C_310	surfaces.json	Dryad Digital Repository	doi:10.5061/dryad.f2n6f	http://dx.doi.org/10.5061/dryad.f2n6f
C	Slab model generation	Surface calculation workflow	331	C_331	surfaces.json	Dryad Digital Repository	doi:10.5061/dryad.f2n6f	http://dx.doi.org/10.5061/dryad.f2n6f
C	Slab model generation	Surface calculation workflow	221	C_221	surfaces.json	Dryad Digital Repository	doi:10.5061/dryad.f2n6f	http://dx.doi.org/10.5061/dryad.f2n6f
C	Slab model generation	Surface calculation workflow	332	C_332	surfaces.json	Dryad Digital Repository	doi:10.5061/dryad.f2n6f	http://dx.doi.org/10.5061/dryad.f2n6f
C	Slab model generation	Surface calculation workflow	311	C_311	surfaces.json	Dryad Digital Repository	doi:10.5061/dryad.f2n6f	http://dx.doi.org/10.5061/dryad.f2n6f
C	Slab model generation	Surface calculation workflow	111	C_111	surfaces.json	Dryad Digital Repository	doi:10.5061/dryad.f2n6f	http://dx.doi.org/10.5061/dryad.f2n6f
Li	Slab model generation	Surface calculation workflow	21-30	Li_21-30	surfaces.json	Dryad Digital Repository	doi:10.5061/dryad.f2n6f	http://dx.doi.org/10.5061/dryad.f2n6f
Li	Slab model generation	Surface calculation workflow	10-10	Li_10-10	surfaces.json	Dryad Digital Repository	doi:10.5061/dryad.f2n6f	http://dx.doi.org/10.5061/dryad.f2n6f
Li	Slab model generation	Surface calculation workflow	1	Li_0001	surfaces.json	Dryad Digital Repository	doi:10.5061/dryad.f2n6f	http://dx.doi.org/10.5061/dryad.f2n6f
Li	Slab model generation	Surface calculation workflow	10-11	Li_10-11	surfaces.json	Dryad Digital Repository	doi:10.5061/dryad.f2n6f	http://dx.doi.org/10.5061/dryad.f2n6f
Li	Slab model generation	Surface calculation workflow	20-21	Li_20-21	surfaces.json	Dryad Digital Repository	doi:10.5061/dryad.f2n6f	http://dx.doi.org/10.5061/dryad.f2n6f
Li	Slab model generation	Surface calculation workflow	10-12	Li_10-12	surfaces.json	Dryad Digital Repository	doi:10.5061/dryad.f2n6f	http://dx.doi.org/10.5061/dryad.f2n6f
Li	Slab model generation	Surface calculation workflow	2-1-12	Li_2-1-12	surfaces.json	Dryad Digital Repository	doi:10.5061/dryad.f2n6f	http://dx.doi.org/10.5061/dryad.f2n6f
Ag	Slab model generation	Surface calculation workflow	320	Ag_320	surfaces.json	Dryad Digital Repository	doi:10.5061/dryad.f2n6f	http://dx.doi.org/10.5061/dryad.f2n6f
Ag	Slab model generation	Surface calculation workflow	110	Ag_110	surfaces.json	Dryad Digital Repository	doi:10.5061/dryad.f2n6f	http://dx.doi.org/10.5061/dryad.f2n6f
Ag	Slab model generation	Surface calculation workflow	310	Ag_310	surfaces.json	Dryad Digital Repository	doi:10.5061/dryad.f2n6f	http://dx.doi.org/10.5061/dryad.f2n6f
Ag	Slab model generation	Surface calculation workflow	210	Ag_210	surfaces.json	Dryad Digital Repository	doi:10.5061/dryad.f2n6f	http://dx.doi.org/10.5061/dryad.f2n6f
Ag	Slab model generation	Surface calculation workflow	332	Ag_332	surfaces.json	Dryad Digital Repository	doi:10.5061/dryad.f2n6f	http://dx.doi.org/10.5061/dryad.f2n6f
Ag	Slab model generation	Surface calculation workflow	100	Ag_100	surfaces.json	Dryad Digital Repository	doi:10.5061/dryad.f2n6f	http://dx.doi.org/10.5061/dryad.f2n6f
Ag	Slab model generation	Surface calculation workflow	211	Ag_211	surfaces.json	Dryad Digital Repository	doi:10.5061/dryad.f2n6f	http://dx.doi.org/10.5061/dryad.f2n6f
Ag	Slab model generation	Surface calculation workflow	322	Ag_322	surfaces.json	Dryad Digital Repository	doi:10.5061/dryad.f2n6f	http://dx.doi.org/10.5061/dryad.f2n6f
Ag	Slab model generation	Surface calculation workflow	321	Ag_321	surfaces.json	Dryad Digital Repository	doi:10.5061/dryad.f2n6f	http://dx.doi.org/10.5061/dryad.f2n6f
Ag	Slab model generation	Surface calculation workflow	221	Ag_221	surfaces.json	Dryad Digital Repository	doi:10.5061/dryad.f2n6f	http://dx.doi.org/10.5061/dryad.f2n6f
Ag	Slab model generation	Surface calculation workflow	331	Ag_331	surfaces.json	Dryad Digital Repository	doi:10.5061/dryad.f2n6f	http://dx.doi.org/10.5061/dryad.f2n6f
Ag	Slab model generation	Surface calculation workflow	311	Ag_311	surfaces.json	Dryad Digital Repository	doi:10.5061/dryad.f2n6f	http://dx.doi.org/10.5061/dryad.f2n6f
Ag	Slab model generation	Surface calculation workflow	111	Ag_111	surfaces.json	Dryad Digital Repository	doi:10.5061/dryad.f2n6f	http://dx.doi.org/10.5061/dryad.f2n6f
K	Slab model generation	Surface calculation workflow	320	K_320	surfaces.json	Dryad Digital Repository	doi:10.5061/dryad.f2n6f	http://dx.doi.org/10.5061/dryad.f2n6f
K	Slab model generation	Surface calculation workflow	110	K_110	surfaces.json	Dryad Digital Repository	doi:10.5061/dryad.f2n6f	http://dx.doi.org/10.5061/dryad.f2n6f
K	Slab model generation	Surface calculation workflow	310	K_310	surfaces.json	Dryad Digital Repository	doi:10.5061/dryad.f2n6f	http://dx.doi.org/10.5061/dryad.f2n6f
K	Slab model generation	Surface calculation workflow	210	K_210	surfaces.json	Dryad Digital Repository	doi:10.5061/dryad.f2n6f	http://dx.doi.org/10.5061/dryad.f2n6f
K	Slab model generation	Surface calculation workflow	332	K_332	surfaces.json	Dryad Digital Repository	doi:10.5061/dryad.f2n6f	http://dx.doi.org/10.5061/dryad.f2n6f
K	Slab model generation	Surface calculation workflow	100	K_100	surfaces.json	Dryad Digital Repository	doi:10.5061/dryad.f2n6f	http://dx.doi.org/10.5061/dryad.f2n6f
K	Slab model generation	Surface calculation workflow	211	K_211	surfaces.json	Dryad Digital Repository	doi:10.5061/dryad.f2n6f	http://dx.doi.org/10.5061/dryad.f2n6f
K	Slab model generation	Surface calculation workflow	322	K_322	surfaces.json	Dryad Digital Repository	doi:10.5061/dryad.f2n6f	http://dx.doi.org/10.5061/dryad.f2n6f
K	Slab model generation	Surface calculation workflow	321	K_321	surfaces.json	Dryad Digital Repository	doi:10.5061/dryad.f2n6f	http://dx.doi.org/10.5061/dryad.f2n6f
K	Slab model generation	Surface calculation workflow	221	K_221	surfaces.json	Dryad Digital Repository	doi:10.5061/dryad.f2n6f	http://dx.doi.org/10.5061/dryad.f2n6f
K	Slab model generation	Surface calculation workflow	331	K_331	surfaces.json	Dryad Digital Repository	doi:10.5061/dryad.f2n6f	http://dx.doi.org/10.5061/dryad.f2n6f
K	Slab model generation	Surface calculation workflow	311	K_311	surfaces.json	Dryad Digital Repository	doi:10.5061/dryad.f2n6f	http://dx.doi.org/10.5061/dryad.f2n6f
K	Slab model generation	Surface calculation workflow	111	K_111	surfaces.json	Dryad Digital Repository	doi:10.5061/dryad.f2n6f	http://dx.doi.org/10.5061/dryad.f2n6f
Mo	Slab model generation	Surface calculation workflow	320	Mo_320	surfaces.json	Dryad Digital Repository	doi:10.5061/dryad.f2n6f	http://dx.doi.org/10.5061/dryad.f2n6f
Mo	Slab model generation	Surface calculation workflow	110	Mo_110	surfaces.json	Dryad Digital Repository	doi:10.5061/dryad.f2n6f	http://dx.doi.org/10.5061/dryad.f2n6f
Mo	Slab model generation	Surface calculation workflow	310	Mo_310	surfaces.json	Dryad Digital Repository	doi:10.5061/dryad.f2n6f	http://dx.doi.org/10.5061/dryad.f2n6f
Mo	Slab model generation	Surface calculation workflow	210	Mo_210	surfaces.json	Dryad Digital Repository	doi:10.5061/dryad.f2n6f	http://dx.doi.org/10.5061/dryad.f2n6f
Mo	Slab model generation	Surface calculation workflow	332	Mo_332	surfaces.json	Dryad Digital Repository	doi:10.5061/dryad.f2n6f	http://dx.doi.org/10.5061/dryad.f2n6f
Mo	Slab model generation	Surface calculation workflow	221	Mo_221	surfaces.json	Dryad Digital Repository	doi:10.5061/dryad.f2n6f	http://dx.doi.org/10.5061/dryad.f2n6f
Mo	Slab model generation	Surface calculation workflow	211	Mo_211	surfaces.json	Dryad Digital Repository	doi:10.5061/dryad.f2n6f	http://dx.doi.org/10.5061/dryad.f2n6f
Mo	Slab model generation	Surface calculation workflow	322	Mo_322	surfaces.json	Dryad Digital Repository	doi:10.5061/dryad.f2n6f	http://dx.doi.org/10.5061/dryad.f2n6f
Mo	Slab model generation	Surface calculation workflow	321	Mo_321	surfaces.json	Dryad Digital Repository	doi:10.5061/dryad.f2n6f	http://dx.doi.org/10.5061/dryad.f2n6f
Mo	Slab model generation	Surface calculation workflow	100	Mo_100	surfaces.json	Dryad Digital Repository	doi:10.5061/dryad.f2n6f	http://dx.doi.org/10.5061/dryad.f2n6f
Mo	Slab model generation	Surface calculation workflow	331	Mo_331	surfaces.json	Dryad Digital Repository	doi:10.5061/dryad.f2n6f	http://dx.doi.org/10.5061/dryad.f2n6f
Mo	Slab model generation	Surface calculation workflow	311	Mo_311	surfaces.json	Dryad Digital Repository	doi:10.5061/dryad.f2n6f	http://dx.doi.org/10.5061/dryad.f2n6f
Mo	Slab model generation	Surface calculation workflow	111	Mo_111	surfaces.json	Dryad Digital Repository	doi:10.5061/dryad.f2n6f	http://dx.doi.org/10.5061/dryad.f2n6f
Lu	Slab model generation	Surface calculation workflow	11-20	Lu_11-20	surfaces.json	Dryad Digital Repository	doi:10.5061/dryad.f2n6f	http://dx.doi.org/10.5061/dryad.f2n6f
Lu	Slab model generation	Surface calculation workflow	21-30	Lu_21-30	surfaces.json	Dryad Digital Repository	doi:10.5061/dryad.f2n6f	http://dx.doi.org/10.5061/dryad.f2n6f
Lu	Slab model generation	Surface calculation workflow	21-32	Lu_21-32	surfaces.json	Dryad Digital Repository	doi:10.5061/dryad.f2n6f	http://dx.doi.org/10.5061/dryad.f2n6f
Lu	Slab model generation	Surface calculation workflow	2-1-12	Lu_2-1-12	surfaces.json	Dryad Digital Repository	doi:10.5061/dryad.f2n6f	http://dx.doi.org/10.5061/dryad.f2n6f
Lu	Slab model generation	Surface calculation workflow	22-41	Lu_22-41	surfaces.json	Dryad Digital Repository	doi:10.5061/dryad.f2n6f	http://dx.doi.org/10.5061/dryad.f2n6f
Lu	Slab model generation	Surface calculation workflow	21-31	Lu_21-31	surfaces.json	Dryad Digital Repository	doi:10.5061/dryad.f2n6f	http://dx.doi.org/10.5061/dryad.f2n6f
Lu	Slab model generation	Surface calculation workflow	1	Lu_0001	surfaces.json	Dryad Digital Repository	doi:10.5061/dryad.f2n6f	http://dx.doi.org/10.5061/dryad.f2n6f
Lu	Slab model generation	Surface calculation workflow	10-11	Lu_10-11	surfaces.json	Dryad Digital Repository	doi:10.5061/dryad.f2n6f	http://dx.doi.org/10.5061/dryad.f2n6f
Lu	Slab model generation	Surface calculation workflow	10-10	Lu_10-10	surfaces.json	Dryad Digital Repository	doi:10.5061/dryad.f2n6f	http://dx.doi.org/10.5061/dryad.f2n6f
Lu	Slab model generation	Surface calculation workflow	20-21	Lu_20-21	surfaces.json	Dryad Digital Repository	doi:10.5061/dryad.f2n6f	http://dx.doi.org/10.5061/dryad.f2n6f
Lu	Slab model generation	Surface calculation workflow	10-12	Lu_10-12	surfaces.json	Dryad Digital Repository	doi:10.5061/dryad.f2n6f	http://dx.doi.org/10.5061/dryad.f2n6f
Lu	Slab model generation	Surface calculation workflow	11-21	Lu_11-21	surfaces.json	Dryad Digital Repository	doi:10.5061/dryad.f2n6f	http://dx.doi.org/10.5061/dryad.f2n6f
Tm	Slab model generation	Surface calculation workflow	11-20	Tm_11-20	surfaces.json	Dryad Digital Repository	doi:10.5061/dryad.f2n6f	http://dx.doi.org/10.5061/dryad.f2n6f
Tm	Slab model generation	Surface calculation workflow	21-30	Tm_21-30	surfaces.json	Dryad Digital Repository	doi:10.5061/dryad.f2n6f	http://dx.doi.org/10.5061/dryad.f2n6f
Tm	Slab model generation	Surface calculation workflow	20-21	Tm_20-21	surfaces.json	Dryad Digital Repository	doi:10.5061/dryad.f2n6f	http://dx.doi.org/10.5061/dryad.f2n6f
Tm	Slab model generation	Surface calculation workflow	22-41	Tm_22-41	surfaces.json	Dryad Digital Repository	doi:10.5061/dryad.f2n6f	http://dx.doi.org/10.5061/dryad.f2n6f
Tm	Slab model generation	Surface calculation workflow	21-31	Tm_21-31	surfaces.json	Dryad Digital Repository	doi:10.5061/dryad.f2n6f	http://dx.doi.org/10.5061/dryad.f2n6f
Tm	Slab model generation	Surface calculation workflow	1	Tm_0001	surfaces.json	Dryad Digital Repository	doi:10.5061/dryad.f2n6f	http://dx.doi.org/10.5061/dryad.f2n6f
Tm	Slab model generation	Surface calculation workflow	10-12	Tm_10-12	surfaces.json	Dryad Digital Repository	doi:10.5061/dryad.f2n6f	http://dx.doi.org/10.5061/dryad.f2n6f
Tm	Slab model generation	Surface calculation workflow	10-11	Tm_10-11	surfaces.json	Dryad Digital Repository	doi:10.5061/dryad.f2n6f	http://dx.doi.org/10.5061/dryad.f2n6f
Tm	Slab model generation	Surface calculation workflow	10-10	Tm_10-10	surfaces.json	Dryad Digital Repository	doi:10.5061/dryad.f2n6f	http://dx.doi.org/10.5061/dryad.f2n6f
Tm	Slab model generation	Surface calculation workflow	21-32	Tm_21-32	surfaces.json	Dryad Digital Repository	doi:10.5061/dryad.f2n6f	http://dx.doi.org/10.5061/dryad.f2n6f
Tm	Slab model generation	Surface calculation workflow	11-21	Tm_11-21	surfaces.json	Dryad Digital Repository	doi:10.5061/dryad.f2n6f	http://dx.doi.org/10.5061/dryad.f2n6f
Tm	Slab model generation	Surface calculation workflow	2-1-12	Tm_2-1-12	surfaces.json	Dryad Digital Repository	doi:10.5061/dryad.f2n6f	http://dx.doi.org/10.5061/dryad.f2n6f
Pm	Slab model generation	Surface calculation workflow	11-20	Pm_11-20	surfaces.json	Dryad Digital Repository	doi:10.5061/dryad.f2n6f	http://dx.doi.org/10.5061/dryad.f2n6f
Pm	Slab model generation	Surface calculation workflow	21-30	Pm_21-30	surfaces.json	Dryad Digital Repository	doi:10.5061/dryad.f2n6f	http://dx.doi.org/10.5061/dryad.f2n6f
Pm	Slab model generation	Surface calculation workflow	20-21	Pm_20-21	surfaces.json	Dryad Digital Repository	doi:10.5061/dryad.f2n6f	http://dx.doi.org/10.5061/dryad.f2n6f
Pm	Slab model generation	Surface calculation workflow	2-1-12	Pm_2-1-12	surfaces.json	Dryad Digital Repository	doi:10.5061/dryad.f2n6f	http://dx.doi.org/10.5061/dryad.f2n6f
Pm	Slab model generation	Surface calculation workflow	22-41	Pm_22-41	surfaces.json	Dryad Digital Repository	doi:10.5061/dryad.f2n6f	http://dx.doi.org/10.5061/dryad.f2n6f
Pm	Slab model generation	Surface calculation workflow	21-31	Pm_21-31	surfaces.json	Dryad Digital Repository	doi:10.5061/dryad.f2n6f	http://dx.doi.org/10.5061/dryad.f2n6f
Pm	Slab model generation	Surface calculation workflow	10-11	Pm_10-11	surfaces.json	Dryad Digital Repository	doi:10.5061/dryad.f2n6f	http://dx.doi.org/10.5061/dryad.f2n6f
Pm	Slab model generation	Surface calculation workflow	10-10	Pm_10-10	surfaces.json	Dryad Digital Repository	doi:10.5061/dryad.f2n6f	http://dx.doi.org/10.5061/dryad.f2n6f
Pm	Slab model generation	Surface calculation workflow	21-32	Pm_21-32	surfaces.json	Dryad Digital Repository	doi:10.5061/dryad.f2n6f	http://dx.doi.org/10.5061/dryad.f2n6f
Pm	Slab model generation	Surface calculation workflow	11-21	Pm_11-21	surfaces.json	Dryad Digital Repository	doi:10.5061/dryad.f2n6f	http://dx.doi.org/10.5061/dryad.f2n6f
Pm	Slab model generation	Surface calculation workflow	10-12	Pm_10-12	surfaces.json	Dryad Digital Repository	doi:10.5061/dryad.f2n6f	http://dx.doi.org/10.5061/dryad.f2n6f
Sm	Slab model generation	Surface calculation workflow	11-20	Sm_11-20	surfaces.json	Dryad Digital Repository	doi:10.5061/dryad.f2n6f	http://dx.doi.org/10.5061/dryad.f2n6f
Sm	Slab model generation	Surface calculation workflow	21-30	Sm_21-30	surfaces.json	Dryad Digital Repository	doi:10.5061/dryad.f2n6f	http://dx.doi.org/10.5061/dryad.f2n6f
Sm	Slab model generation	Surface calculation workflow	21-32	Sm_21-32	surfaces.json	Dryad Digital Repository	doi:10.5061/dryad.f2n6f	http://dx.doi.org/10.5061/dryad.f2n6f
Sm	Slab model generation	Surface calculation workflow	22-41	Sm_22-41	surfaces.json	Dryad Digital Repository	doi:10.5061/dryad.f2n6f	http://dx.doi.org/10.5061/dryad.f2n6f
Sm	Slab model generation	Surface calculation workflow	21-31	Sm_21-31	surfaces.json	Dryad Digital Repository	doi:10.5061/dryad.f2n6f	http://dx.doi.org/10.5061/dryad.f2n6f
Sm	Slab model generation	Surface calculation workflow	1	Sm_0001	surfaces.json	Dryad Digital Repository	doi:10.5061/dryad.f2n6f	http://dx.doi.org/10.5061/dryad.f2n6f
Sm	Slab model generation	Surface calculation workflow	10-12	Sm_10-12	surfaces.json	Dryad Digital Repository	doi:10.5061/dryad.f2n6f	http://dx.doi.org/10.5061/dryad.f2n6f
Sm	Slab model generation	Surface calculation workflow	10-11	Sm_10-11	surfaces.json	Dryad Digital Repository	doi:10.5061/dryad.f2n6f	http://dx.doi.org/10.5061/dryad.f2n6f
Sm	Slab model generation	Surface calculation workflow	10-10	Sm_10-10	surfaces.json	Dryad Digital Repository	doi:10.5061/dryad.f2n6f	http://dx.doi.org/10.5061/dryad.f2n6f
Sm	Slab model generation	Surface calculation workflow	20-21	Sm_20-21	surfaces.json	Dryad Digital Repository	doi:10.5061/dryad.f2n6f	http://dx.doi.org/10.5061/dryad.f2n6f
Sm	Slab model generation	Surface calculation workflow	11-21	Sm_11-21	surfaces.json	Dryad Digital Repository	doi:10.5061/dryad.f2n6f	http://dx.doi.org/10.5061/dryad.f2n6f
Sm	Slab model generation	Surface calculation workflow	2-1-12	Sm_2-1-12	surfaces.json	Dryad Digital Repository	doi:10.5061/dryad.f2n6f	http://dx.doi.org/10.5061/dryad.f2n6f
Sb	Slab model generation	Surface calculation workflow	11-20	Sb_11-20	surfaces.json	Dryad Digital Repository	doi:10.5061/dryad.f2n6f	http://dx.doi.org/10.5061/dryad.f2n6f
Sb	Slab model generation	Surface calculation workflow	21-30	Sb_21-30	surfaces.json	Dryad Digital Repository	doi:10.5061/dryad.f2n6f	http://dx.doi.org/10.5061/dryad.f2n6f
Sb	Slab model generation	Surface calculation workflow	20-21	Sb_20-21	surfaces.json	Dryad Digital Repository	doi:10.5061/dryad.f2n6f	http://dx.doi.org/10.5061/dryad.f2n6f
Sb	Slab model generation	Surface calculation workflow	10-10	Sb_10-10	surfaces.json	Dryad Digital Repository	doi:10.5061/dryad.f2n6f	http://dx.doi.org/10.5061/dryad.f2n6f
Sb	Slab model generation	Surface calculation workflow	21-31	Sb_21-31	surfaces.json	Dryad Digital Repository	doi:10.5061/dryad.f2n6f	http://dx.doi.org/10.5061/dryad.f2n6f
Sb	Slab model generation	Surface calculation workflow	1	Sb_0001	surfaces.json	Dryad Digital Repository	doi:10.5061/dryad.f2n6f	http://dx.doi.org/10.5061/dryad.f2n6f
Sb	Slab model generation	Surface calculation workflow	10-12	Sb_10-12	surfaces.json	Dryad Digital Repository	doi:10.5061/dryad.f2n6f	http://dx.doi.org/10.5061/dryad.f2n6f
Sb	Slab model generation	Surface calculation workflow	10-11	Sb_10-11	surfaces.json	Dryad Digital Repository	doi:10.5061/dryad.f2n6f	http://dx.doi.org/10.5061/dryad.f2n6f
Sb	Slab model generation	Surface calculation workflow	22-41	Sb_22-41	surfaces.json	Dryad Digital Repository	doi:10.5061/dryad.f2n6f	http://dx.doi.org/10.5061/dryad.f2n6f
Sb	Slab model generation	Surface calculation workflow	21-32	Sb_21-32	surfaces.json	Dryad Digital Repository	doi:10.5061/dryad.f2n6f	http://dx.doi.org/10.5061/dryad.f2n6f
Sb	Slab model generation	Surface calculation workflow	11-21	Sb_11-21	surfaces.json	Dryad Digital Repository	doi:10.5061/dryad.f2n6f	http://dx.doi.org/10.5061/dryad.f2n6f
Sb	Slab model generation	Surface calculation workflow	2-1-12	Sb_2-1-12	surfaces.json	Dryad Digital Repository	doi:10.5061/dryad.f2n6f	http://dx.doi.org/10.5061/dryad.f2n6f
Ho	Slab model generation	Surface calculation workflow	11-20	Ho_11-20	surfaces.json	Dryad Digital Repository	doi:10.5061/dryad.f2n6f	http://dx.doi.org/10.5061/dryad.f2n6f
Ho	Slab model generation	Surface calculation workflow	21-30	Ho_21-30	surfaces.json	Dryad Digital Repository	doi:10.5061/dryad.f2n6f	http://dx.doi.org/10.5061/dryad.f2n6f
Ho	Slab model generation	Surface calculation workflow	21-32	Ho_21-32	surfaces.json	Dryad Digital Repository	doi:10.5061/dryad.f2n6f	http://dx.doi.org/10.5061/dryad.f2n6f
Ho	Slab model generation	Surface calculation workflow	2-1-12	Ho_2-1-12	surfaces.json	Dryad Digital Repository	doi:10.5061/dryad.f2n6f	http://dx.doi.org/10.5061/dryad.f2n6f
Ho	Slab model generation	Surface calculation workflow	10-10	Ho_10-10	surfaces.json	Dryad Digital Repository	doi:10.5061/dryad.f2n6f	http://dx.doi.org/10.5061/dryad.f2n6f
Ho	Slab model generation	Surface calculation workflow	21-31	Ho_21-31	surfaces.json	Dryad Digital Repository	doi:10.5061/dryad.f2n6f	http://dx.doi.org/10.5061/dryad.f2n6f
Ho	Slab model generation	Surface calculation workflow	1	Ho_0001	surfaces.json	Dryad Digital Repository	doi:10.5061/dryad.f2n6f	http://dx.doi.org/10.5061/dryad.f2n6f
Ho	Slab model generation	Surface calculation workflow	10-11	Ho_10-11	surfaces.json	Dryad Digital Repository	doi:10.5061/dryad.f2n6f	http://dx.doi.org/10.5061/dryad.f2n6f
Ho	Slab model generation	Surface calculation workflow	22-41	Ho_22-41	surfaces.json	Dryad Digital Repository	doi:10.5061/dryad.f2n6f	http://dx.doi.org/10.5061/dryad.f2n6f
Ho	Slab model generation	Surface calculation workflow	20-21	Ho_20-21	surfaces.json	Dryad Digital Repository	doi:10.5061/dryad.f2n6f	http://dx.doi.org/10.5061/dryad.f2n6f
Ho	Slab model generation	Surface calculation workflow	10-12	Ho_10-12	surfaces.json	Dryad Digital Repository	doi:10.5061/dryad.f2n6f	http://dx.doi.org/10.5061/dryad.f2n6f
Ho	Slab model generation	Surface calculation workflow	11-21	Ho_11-21	surfaces.json	Dryad Digital Repository	doi:10.5061/dryad.f2n6f	http://dx.doi.org/10.5061/dryad.f2n6f
V	Slab model generation	Surface calculation workflow	320	V_320	surfaces.json	Dryad Digital Repository	doi:10.5061/dryad.f2n6f	http://dx.doi.org/10.5061/dryad.f2n6f
V	Slab model generation	Surface calculation workflow	110	V_110	surfaces.json	Dryad Digital Repository	doi:10.5061/dryad.f2n6f	http://dx.doi.org/10.5061/dryad.f2n6f
V	Slab model generation	Surface calculation workflow	310	V_310	surfaces.json	Dryad Digital Repository	doi:10.5061/dryad.f2n6f	http://dx.doi.org/10.5061/dryad.f2n6f
V	Slab model generation	Surface calculation workflow	210	V_210	surfaces.json	Dryad Digital Repository	doi:10.5061/dryad.f2n6f	http://dx.doi.org/10.5061/dryad.f2n6f
V	Slab model generation	Surface calculation workflow	332	V_332	surfaces.json	Dryad Digital Repository	doi:10.5061/dryad.f2n6f	http://dx.doi.org/10.5061/dryad.f2n6f
V	Slab model generation	Surface calculation workflow	100	V_100	surfaces.json	Dryad Digital Repository	doi:10.5061/dryad.f2n6f	http://dx.doi.org/10.5061/dryad.f2n6f
V	Slab model generation	Surface calculation workflow	211	V_211	surfaces.json	Dryad Digital Repository	doi:10.5061/dryad.f2n6f	http://dx.doi.org/10.5061/dryad.f2n6f
V	Slab model generation	Surface calculation workflow	331	V_331	surfaces.json	Dryad Digital Repository	doi:10.5061/dryad.f2n6f	http://dx.doi.org/10.5061/dryad.f2n6f
V	Slab model generation	Surface calculation workflow	321	V_321	surfaces.json	Dryad Digital Repository	doi:10.5061/dryad.f2n6f	http://dx.doi.org/10.5061/dryad.f2n6f
V	Slab model generation	Surface calculation workflow	221	V_221	surfaces.json	Dryad Digital Repository	doi:10.5061/dryad.f2n6f	http://dx.doi.org/10.5061/dryad.f2n6f
V	Slab model generation	Surface calculation workflow	322	V_322	surfaces.json	Dryad Digital Repository	doi:10.5061/dryad.f2n6f	http://dx.doi.org/10.5061/dryad.f2n6f
V	Slab model generation	Surface calculation workflow	111	V_111	surfaces.json	Dryad Digital Repository	doi:10.5061/dryad.f2n6f	http://dx.doi.org/10.5061/dryad.f2n6f
Ir	Slab model generation	Surface calculation workflow	320	Ir_320	surfaces.json	Dryad Digital Repository	doi:10.5061/dryad.f2n6f	http://dx.doi.org/10.5061/dryad.f2n6f
Ir	Slab model generation	Surface calculation workflow	110	Ir_110	surfaces.json	Dryad Digital Repository	doi:10.5061/dryad.f2n6f	http://dx.doi.org/10.5061/dryad.f2n6f
Ir	Slab model generation	Surface calculation workflow	310	Ir_310	surfaces.json	Dryad Digital Repository	doi:10.5061/dryad.f2n6f	http://dx.doi.org/10.5061/dryad.f2n6f
Ir	Slab model generation	Surface calculation workflow	210	Ir_210	surfaces.json	Dryad Digital Repository	doi:10.5061/dryad.f2n6f	http://dx.doi.org/10.5061/dryad.f2n6f
Ir	Slab model generation	Surface calculation workflow	332	Ir_332	surfaces.json	Dryad Digital Repository	doi:10.5061/dryad.f2n6f	http://dx.doi.org/10.5061/dryad.f2n6f
Ir	Slab model generation	Surface calculation workflow	100	Ir_100	surfaces.json	Dryad Digital Repository	doi:10.5061/dryad.f2n6f	http://dx.doi.org/10.5061/dryad.f2n6f
Ir	Slab model generation	Surface calculation workflow	211	Ir_211	surfaces.json	Dryad Digital Repository	doi:10.5061/dryad.f2n6f	http://dx.doi.org/10.5061/dryad.f2n6f
Ir	Slab model generation	Surface calculation workflow	322	Ir_322	surfaces.json	Dryad Digital Repository	doi:10.5061/dryad.f2n6f	http://dx.doi.org/10.5061/dryad.f2n6f
Ir	Slab model generation	Surface calculation workflow	321	Ir_321	surfaces.json	Dryad Digital Repository	doi:10.5061/dryad.f2n6f	http://dx.doi.org/10.5061/dryad.f2n6f
Ir	Slab model generation	Surface calculation workflow	221	Ir_221	surfaces.json	Dryad Digital Repository	doi:10.5061/dryad.f2n6f	http://dx.doi.org/10.5061/dryad.f2n6f
Ir	Slab model generation	Surface calculation workflow	331	Ir_331	surfaces.json	Dryad Digital Repository	doi:10.5061/dryad.f2n6f	http://dx.doi.org/10.5061/dryad.f2n6f
Ir	Slab model generation	Surface calculation workflow	311	Ir_311	surfaces.json	Dryad Digital Repository	doi:10.5061/dryad.f2n6f	http://dx.doi.org/10.5061/dryad.f2n6f
Ir	Slab model generation	Surface calculation workflow	111	Ir_111	surfaces.json	Dryad Digital Repository	doi:10.5061/dryad.f2n6f	http://dx.doi.org/10.5061/dryad.f2n6f
Au	Slab model generation	Surface calculation workflow	320	Au_320	surfaces.json	Dryad Digital Repository	doi:10.5061/dryad.f2n6f	http://dx.doi.org/10.5061/dryad.f2n6f
Au	Slab model generation	Surface calculation workflow	110	Au_110	surfaces.json	Dryad Digital Repository	doi:10.5061/dryad.f2n6f	http://dx.doi.org/10.5061/dryad.f2n6f
Au	Slab model generation	Surface calculation workflow	310	Au_310	surfaces.json	Dryad Digital Repository	doi:10.5061/dryad.f2n6f	http://dx.doi.org/10.5061/dryad.f2n6f
Au	Slab model generation	Surface calculation workflow	210	Au_210	surfaces.json	Dryad Digital Repository	doi:10.5061/dryad.f2n6f	http://dx.doi.org/10.5061/dryad.f2n6f
Au	Slab model generation	Surface calculation workflow	332	Au_332	surfaces.json	Dryad Digital Repository	doi:10.5061/dryad.f2n6f	http://dx.doi.org/10.5061/dryad.f2n6f
Au	Slab model generation	Surface calculation workflow	100	Au_100	surfaces.json	Dryad Digital Repository	doi:10.5061/dryad.f2n6f	http://dx.doi.org/10.5061/dryad.f2n6f
Au	Slab model generation	Surface calculation workflow	211	Au_211	surfaces.json	Dryad Digital Repository	doi:10.5061/dryad.f2n6f	http://dx.doi.org/10.5061/dryad.f2n6f
Au	Slab model generation	Surface calculation workflow	322	Au_322	surfaces.json	Dryad Digital Repository	doi:10.5061/dryad.f2n6f	http://dx.doi.org/10.5061/dryad.f2n6f
Au	Slab model generation	Surface calculation workflow	321	Au_321	surfaces.json	Dryad Digital Repository	doi:10.5061/dryad.f2n6f	http://dx.doi.org/10.5061/dryad.f2n6f
Au	Slab model generation	Surface calculation workflow	221	Au_221	surfaces.json	Dryad Digital Repository	doi:10.5061/dryad.f2n6f	http://dx.doi.org/10.5061/dryad.f2n6f
Au	Slab model generation	Surface calculation workflow	331	Au_331	surfaces.json	Dryad Digital Repository	doi:10.5061/dryad.f2n6f	http://dx.doi.org/10.5061/dryad.f2n6f
Au	Slab model generation	Surface calculation workflow	311	Au_311	surfaces.json	Dryad Digital Repository	doi:10.5061/dryad.f2n6f	http://dx.doi.org/10.5061/dryad.f2n6f
Au	Slab model generation	Surface calculation workflow	111	Au_111	surfaces.json	Dryad Digital Repository	doi:10.5061/dryad.f2n6f	http://dx.doi.org/10.5061/dryad.f2n6f
V	Slab model generation	Surface calculation workflow	320	V_320	surfaces.json	Dryad Digital Repository	doi:10.5061/dryad.f2n6f	http://dx.doi.org/10.5061/dryad.f2n6f
V	Slab model generation	Surface calculation workflow	110	V_110	surfaces.json	Dryad Digital Repository	doi:10.5061/dryad.f2n6f	http://dx.doi.org/10.5061/dryad.f2n6f
V	Slab model generation	Surface calculation workflow	310	V_310	surfaces.json	Dryad Digital Repository	doi:10.5061/dryad.f2n6f	http://dx.doi.org/10.5061/dryad.f2n6f
V	Slab model generation	Surface calculation workflow	210	V_210	surfaces.json	Dryad Digital Repository	doi:10.5061/dryad.f2n6f	http://dx.doi.org/10.5061/dryad.f2n6f
V	Slab model generation	Surface calculation workflow	332	V_332	surfaces.json	Dryad Digital Repository	doi:10.5061/dryad.f2n6f	http://dx.doi.org/10.5061/dryad.f2n6f
V	Slab model generation	Surface calculation workflow	100	V_100	surfaces.json	Dryad Digital Repository	doi:10.5061/dryad.f2n6f	http://dx.doi.org/10.5061/dryad.f2n6f
V	Slab model generation	Surface calculation workflow	211	V_211	surfaces.json	Dryad Digital Repository	doi:10.5061/dryad.f2n6f	http://dx.doi.org/10.5061/dryad.f2n6f
V	Slab model generation	Surface calculation workflow	322	V_322	surfaces.json	Dryad Digital Repository	doi:10.5061/dryad.f2n6f	http://dx.doi.org/10.5061/dryad.f2n6f
V	Slab model generation	Surface calculation workflow	321	V_321	surfaces.json	Dryad Digital Repository	doi:10.5061/dryad.f2n6f	http://dx.doi.org/10.5061/dryad.f2n6f
V	Slab model generation	Surface calculation workflow	221	V_221	surfaces.json	Dryad Digital Repository	doi:10.5061/dryad.f2n6f	http://dx.doi.org/10.5061/dryad.f2n6f
V	Slab model generation	Surface calculation workflow	331	V_331	surfaces.json	Dryad Digital Repository	doi:10.5061/dryad.f2n6f	http://dx.doi.org/10.5061/dryad.f2n6f
V	Slab model generation	Surface calculation workflow	311	V_311	surfaces.json	Dryad Digital Repository	doi:10.5061/dryad.f2n6f	http://dx.doi.org/10.5061/dryad.f2n6f
V	Slab model generation	Surface calculation workflow	111	V_111	surfaces.json	Dryad Digital Repository	doi:10.5061/dryad.f2n6f	http://dx.doi.org/10.5061/dryad.f2n6f
Co	Slab model generation	Surface calculation workflow	320	Co_320	surfaces.json	Dryad Digital Repository	doi:10.5061/dryad.f2n6f	http://dx.doi.org/10.5061/dryad.f2n6f
Co	Slab model generation	Surface calculation workflow	110	Co_110	surfaces.json	Dryad Digital Repository	doi:10.5061/dryad.f2n6f	http://dx.doi.org/10.5061/dryad.f2n6f
Co	Slab model generation	Surface calculation workflow	310	Co_310	surfaces.json	Dryad Digital Repository	doi:10.5061/dryad.f2n6f	http://dx.doi.org/10.5061/dryad.f2n6f
Co	Slab model generation	Surface calculation workflow	210	Co_210	surfaces.json	Dryad Digital Repository	doi:10.5061/dryad.f2n6f	http://dx.doi.org/10.5061/dryad.f2n6f
Co	Slab model generation	Surface calculation workflow	332	Co_332	surfaces.json	Dryad Digital Repository	doi:10.5061/dryad.f2n6f	http://dx.doi.org/10.5061/dryad.f2n6f
Co	Slab model generation	Surface calculation workflow	100	Co_100	surfaces.json	Dryad Digital Repository	doi:10.5061/dryad.f2n6f	http://dx.doi.org/10.5061/dryad.f2n6f
Co	Slab model generation	Surface calculation workflow	211	Co_211	surfaces.json	Dryad Digital Repository	doi:10.5061/dryad.f2n6f	http://dx.doi.org/10.5061/dryad.f2n6f
Co	Slab model generation	Surface calculation workflow	322	Co_322	surfaces.json	Dryad Digital Repository	doi:10.5061/dryad.f2n6f	http://dx.doi.org/10.5061/dryad.f2n6f
Co	Slab model generation	Surface calculation workflow	321	Co_321	surfaces.json	Dryad Digital Repository	doi:10.5061/dryad.f2n6f	http://dx.doi.org/10.5061/dryad.f2n6f
Co	Slab model generation	Surface calculation workflow	221	Co_221	surfaces.json	Dryad Digital Repository	doi:10.5061/dryad.f2n6f	http://dx.doi.org/10.5061/dryad.f2n6f
Co	Slab model generation	Surface calculation workflow	331	Co_331	surfaces.json	Dryad Digital Repository	doi:10.5061/dryad.f2n6f	http://dx.doi.org/10.5061/dryad.f2n6f
Co	Slab model generation	Surface calculation workflow	311	Co_311	surfaces.json	Dryad Digital Repository	doi:10.5061/dryad.f2n6f	http://dx.doi.org/10.5061/dryad.f2n6f
Co	Slab model generation	Surface calculation workflow	111	Co_111	surfaces.json	Dryad Digital Repository	doi:10.5061/dryad.f2n6f	http://dx.doi.org/10.5061/dryad.f2n6f
As	Slab model generation	Surface calculation workflow	11-20	As_11-20	surfaces.json	Dryad Digital Repository	doi:10.5061/dryad.f2n6f	http://dx.doi.org/10.5061/dryad.f2n6f
As	Slab model generation	Surface calculation workflow	21-30	As_21-30	surfaces.json	Dryad Digital Repository	doi:10.5061/dryad.f2n6f	http://dx.doi.org/10.5061/dryad.f2n6f
As	Slab model generation	Surface calculation workflow	20-21	As_20-21	surfaces.json	Dryad Digital Repository	doi:10.5061/dryad.f2n6f	http://dx.doi.org/10.5061/dryad.f2n6f
As	Slab model generation	Surface calculation workflow	22-41	As_22-41	surfaces.json	Dryad Digital Repository	doi:10.5061/dryad.f2n6f	http://dx.doi.org/10.5061/dryad.f2n6f
As	Slab model generation	Surface calculation workflow	21-31	As_21-31	surfaces.json	Dryad Digital Repository	doi:10.5061/dryad.f2n6f	http://dx.doi.org/10.5061/dryad.f2n6f
As	Slab model generation	Surface calculation workflow	1	As_0001	surfaces.json	Dryad Digital Repository	doi:10.5061/dryad.f2n6f	http://dx.doi.org/10.5061/dryad.f2n6f
As	Slab model generation	Surface calculation workflow	10-12	As_10-12	surfaces.json	Dryad Digital Repository	doi:10.5061/dryad.f2n6f	http://dx.doi.org/10.5061/dryad.f2n6f
As	Slab model generation	Surface calculation workflow	10-11	As_10-11	surfaces.json	Dryad Digital Repository	doi:10.5061/dryad.f2n6f	http://dx.doi.org/10.5061/dryad.f2n6f
As	Slab model generation	Surface calculation workflow	21-32	As_21-32	surfaces.json	Dryad Digital Repository	doi:10.5061/dryad.f2n6f	http://dx.doi.org/10.5061/dryad.f2n6f
As	Slab model generation	Surface calculation workflow	11-21	As_11-21	surfaces.json	Dryad Digital Repository	doi:10.5061/dryad.f2n6f	http://dx.doi.org/10.5061/dryad.f2n6f
As	Slab model generation	Surface calculation workflow	2-1-12	As_2-1-12	surfaces.json	Dryad Digital Repository	doi:10.5061/dryad.f2n6f	http://dx.doi.org/10.5061/dryad.f2n6f
Tb	Slab model generation	Surface calculation workflow	11-20	Tb_11-20	surfaces.json	Dryad Digital Repository	doi:10.5061/dryad.f2n6f	http://dx.doi.org/10.5061/dryad.f2n6f
Tb	Slab model generation	Surface calculation workflow	21-30	Tb_21-30	surfaces.json	Dryad Digital Repository	doi:10.5061/dryad.f2n6f	http://dx.doi.org/10.5061/dryad.f2n6f
Tb	Slab model generation	Surface calculation workflow	21-32	Tb_21-32	surfaces.json	Dryad Digital Repository	doi:10.5061/dryad.f2n6f	http://dx.doi.org/10.5061/dryad.f2n6f
Tb	Slab model generation	Surface calculation workflow	22-41	Tb_22-41	surfaces.json	Dryad Digital Repository	doi:10.5061/dryad.f2n6f	http://dx.doi.org/10.5061/dryad.f2n6f
Tb	Slab model generation	Surface calculation workflow	21-31	Tb_21-31	surfaces.json	Dryad Digital Repository	doi:10.5061/dryad.f2n6f	http://dx.doi.org/10.5061/dryad.f2n6f
Tb	Slab model generation	Surface calculation workflow	1	Tb_0001	surfaces.json	Dryad Digital Repository	doi:10.5061/dryad.f2n6f	http://dx.doi.org/10.5061/dryad.f2n6f
Tb	Slab model generation	Surface calculation workflow	10-11	Tb_10-11	surfaces.json	Dryad Digital Repository	doi:10.5061/dryad.f2n6f	http://dx.doi.org/10.5061/dryad.f2n6f
Tb	Slab model generation	Surface calculation workflow	11-21	Tb_11-21	surfaces.json	Dryad Digital Repository	doi:10.5061/dryad.f2n6f	http://dx.doi.org/10.5061/dryad.f2n6f
Tb	Slab model generation	Surface calculation workflow	10-10	Tb_10-10	surfaces.json	Dryad Digital Repository	doi:10.5061/dryad.f2n6f	http://dx.doi.org/10.5061/dryad.f2n6f
Tb	Slab model generation	Surface calculation workflow	20-21	Tb_20-21	surfaces.json	Dryad Digital Repository	doi:10.5061/dryad.f2n6f	http://dx.doi.org/10.5061/dryad.f2n6f
Tb	Slab model generation	Surface calculation workflow	10-12	Tb_10-12	surfaces.json	Dryad Digital Repository	doi:10.5061/dryad.f2n6f	http://dx.doi.org/10.5061/dryad.f2n6f
Tb	Slab model generation	Surface calculation workflow	2-1-12	Tb_2-1-12	surfaces.json	Dryad Digital Repository	doi:10.5061/dryad.f2n6f	http://dx.doi.org/10.5061/dryad.f2n6f
Bi	Slab model generation	Surface calculation workflow	11-20	Bi_11-20	surfaces.json	Dryad Digital Repository	doi:10.5061/dryad.f2n6f	http://dx.doi.org/10.5061/dryad.f2n6f
Bi	Slab model generation	Surface calculation workflow	21-30	Bi_21-30	surfaces.json	Dryad Digital Repository	doi:10.5061/dryad.f2n6f	http://dx.doi.org/10.5061/dryad.f2n6f
Bi	Slab model generation	Surface calculation workflow	20-21	Bi_20-21	surfaces.json	Dryad Digital Repository	doi:10.5061/dryad.f2n6f	http://dx.doi.org/10.5061/dryad.f2n6f
Bi	Slab model generation	Surface calculation workflow	2-1-12	Bi_2-1-12	surfaces.json	Dryad Digital Repository	doi:10.5061/dryad.f2n6f	http://dx.doi.org/10.5061/dryad.f2n6f
Bi	Slab model generation	Surface calculation workflow	22-41	Bi_22-41	surfaces.json	Dryad Digital Repository	doi:10.5061/dryad.f2n6f	http://dx.doi.org/10.5061/dryad.f2n6f
Bi	Slab model generation	Surface calculation workflow	21-31	Bi_21-31	surfaces.json	Dryad Digital Repository	doi:10.5061/dryad.f2n6f	http://dx.doi.org/10.5061/dryad.f2n6f
Bi	Slab model generation	Surface calculation workflow	1	Bi_0001	surfaces.json	Dryad Digital Repository	doi:10.5061/dryad.f2n6f	http://dx.doi.org/10.5061/dryad.f2n6f
Bi	Slab model generation	Surface calculation workflow	10-11	Bi_10-11	surfaces.json	Dryad Digital Repository	doi:10.5061/dryad.f2n6f	http://dx.doi.org/10.5061/dryad.f2n6f
Bi	Slab model generation	Surface calculation workflow	21-32	Bi_21-32	surfaces.json	Dryad Digital Repository	doi:10.5061/dryad.f2n6f	http://dx.doi.org/10.5061/dryad.f2n6f
Bi	Slab model generation	Surface calculation workflow	11-21	Bi_11-21	surfaces.json	Dryad Digital Repository	doi:10.5061/dryad.f2n6f	http://dx.doi.org/10.5061/dryad.f2n6f
Bi	Slab model generation	Surface calculation workflow	10-12	Bi_10-12	surfaces.json	Dryad Digital Repository	doi:10.5061/dryad.f2n6f	http://dx.doi.org/10.5061/dryad.f2n6f
Pd	Slab model generation	Surface calculation workflow	320	Pd_320	surfaces.json	Dryad Digital Repository	doi:10.5061/dryad.f2n6f	http://dx.doi.org/10.5061/dryad.f2n6f
Pd	Slab model generation	Surface calculation workflow	110	Pd_110	surfaces.json	Dryad Digital Repository	doi:10.5061/dryad.f2n6f	http://dx.doi.org/10.5061/dryad.f2n6f
Pd	Slab model generation	Surface calculation workflow	310	Pd_310	surfaces.json	Dryad Digital Repository	doi:10.5061/dryad.f2n6f	http://dx.doi.org/10.5061/dryad.f2n6f
Pd	Slab model generation	Surface calculation workflow	210	Pd_210	surfaces.json	Dryad Digital Repository	doi:10.5061/dryad.f2n6f	http://dx.doi.org/10.5061/dryad.f2n6f
Pd	Slab model generation	Surface calculation workflow	332	Pd_332	surfaces.json	Dryad Digital Repository	doi:10.5061/dryad.f2n6f	http://dx.doi.org/10.5061/dryad.f2n6f
Pd	Slab model generation	Surface calculation workflow	100	Pd_100	surfaces.json	Dryad Digital Repository	doi:10.5061/dryad.f2n6f	http://dx.doi.org/10.5061/dryad.f2n6f
Pd	Slab model generation	Surface calculation workflow	211	Pd_211	surfaces.json	Dryad Digital Repository	doi:10.5061/dryad.f2n6f	http://dx.doi.org/10.5061/dryad.f2n6f
Pd	Slab model generation	Surface calculation workflow	322	Pd_322	surfaces.json	Dryad Digital Repository	doi:10.5061/dryad.f2n6f	http://dx.doi.org/10.5061/dryad.f2n6f
Pd	Slab model generation	Surface calculation workflow	321	Pd_321	surfaces.json	Dryad Digital Repository	doi:10.5061/dryad.f2n6f	http://dx.doi.org/10.5061/dryad.f2n6f
Pd	Slab model generation	Surface calculation workflow	221	Pd_221	surfaces.json	Dryad Digital Repository	doi:10.5061/dryad.f2n6f	http://dx.doi.org/10.5061/dryad.f2n6f
Pd	Slab model generation	Surface calculation workflow	331	Pd_331	surfaces.json	Dryad Digital Repository	doi:10.5061/dryad.f2n6f	http://dx.doi.org/10.5061/dryad.f2n6f
Pd	Slab model generation	Surface calculation workflow	311	Pd_311	surfaces.json	Dryad Digital Repository	doi:10.5061/dryad.f2n6f	http://dx.doi.org/10.5061/dryad.f2n6f
Pd	Slab model generation	Surface calculation workflow	111	Pd_111	surfaces.json	Dryad Digital Repository	doi:10.5061/dryad.f2n6f	http://dx.doi.org/10.5061/dryad.f2n6f
Nb	Slab model generation	Surface calculation workflow	320	Nb_320	surfaces.json	Dryad Digital Repository	doi:10.5061/dryad.f2n6f	http://dx.doi.org/10.5061/dryad.f2n6f
Nb	Slab model generation	Surface calculation workflow	110	Nb_110	surfaces.json	Dryad Digital Repository	doi:10.5061/dryad.f2n6f	http://dx.doi.org/10.5061/dryad.f2n6f
Nb	Slab model generation	Surface calculation workflow	310	Nb_310	surfaces.json	Dryad Digital Repository	doi:10.5061/dryad.f2n6f	http://dx.doi.org/10.5061/dryad.f2n6f
Nb	Slab model generation	Surface calculation workflow	210	Nb_210	surfaces.json	Dryad Digital Repository	doi:10.5061/dryad.f2n6f	http://dx.doi.org/10.5061/dryad.f2n6f
Nb	Slab model generation	Surface calculation workflow	332	Nb_332	surfaces.json	Dryad Digital Repository	doi:10.5061/dryad.f2n6f	http://dx.doi.org/10.5061/dryad.f2n6f
Nb	Slab model generation	Surface calculation workflow	100	Nb_100	surfaces.json	Dryad Digital Repository	doi:10.5061/dryad.f2n6f	http://dx.doi.org/10.5061/dryad.f2n6f
Nb	Slab model generation	Surface calculation workflow	211	Nb_211	surfaces.json	Dryad Digital Repository	doi:10.5061/dryad.f2n6f	http://dx.doi.org/10.5061/dryad.f2n6f
Nb	Slab model generation	Surface calculation workflow	322	Nb_322	surfaces.json	Dryad Digital Repository	doi:10.5061/dryad.f2n6f	http://dx.doi.org/10.5061/dryad.f2n6f
Nb	Slab model generation	Surface calculation workflow	321	Nb_321	surfaces.json	Dryad Digital Repository	doi:10.5061/dryad.f2n6f	http://dx.doi.org/10.5061/dryad.f2n6f
Nb	Slab model generation	Surface calculation workflow	221	Nb_221	surfaces.json	Dryad Digital Repository	doi:10.5061/dryad.f2n6f	http://dx.doi.org/10.5061/dryad.f2n6f
Nb	Slab model generation	Surface calculation workflow	331	Nb_331	surfaces.json	Dryad Digital Repository	doi:10.5061/dryad.f2n6f	http://dx.doi.org/10.5061/dryad.f2n6f
Nb	Slab model generation	Surface calculation workflow	311	Nb_311	surfaces.json	Dryad Digital Repository	doi:10.5061/dryad.f2n6f	http://dx.doi.org/10.5061/dryad.f2n6f
Nb	Slab model generation	Surface calculation workflow	111	Nb_111	surfaces.json	Dryad Digital Repository	doi:10.5061/dryad.f2n6f	http://dx.doi.org/10.5061/dryad.f2n6f
Be	Slab model generation	Surface calculation workflow	320	Be_320	surfaces.json	Dryad Digital Repository	doi:10.5061/dryad.f2n6f	http://dx.doi.org/10.5061/dryad.f2n6f
Be	Slab model generation	Surface calculation workflow	110	Be_110	surfaces.json	Dryad Digital Repository	doi:10.5061/dryad.f2n6f	http://dx.doi.org/10.5061/dryad.f2n6f
Be	Slab model generation	Surface calculation workflow	310	Be_310	surfaces.json	Dryad Digital Repository	doi:10.5061/dryad.f2n6f	http://dx.doi.org/10.5061/dryad.f2n6f
Be	Slab model generation	Surface calculation workflow	210	Be_210	surfaces.json	Dryad Digital Repository	doi:10.5061/dryad.f2n6f	http://dx.doi.org/10.5061/dryad.f2n6f
Be	Slab model generation	Surface calculation workflow	332	Be_332	surfaces.json	Dryad Digital Repository	doi:10.5061/dryad.f2n6f	http://dx.doi.org/10.5061/dryad.f2n6f
Be	Slab model generation	Surface calculation workflow	221	Be_221	surfaces.json	Dryad Digital Repository	doi:10.5061/dryad.f2n6f	http://dx.doi.org/10.5061/dryad.f2n6f
Be	Slab model generation	Surface calculation workflow	211	Be_211	surfaces.json	Dryad Digital Repository	doi:10.5061/dryad.f2n6f	http://dx.doi.org/10.5061/dryad.f2n6f
Be	Slab model generation	Surface calculation workflow	331	Be_331	surfaces.json	Dryad Digital Repository	doi:10.5061/dryad.f2n6f	http://dx.doi.org/10.5061/dryad.f2n6f
Be	Slab model generation	Surface calculation workflow	321	Be_321	surfaces.json	Dryad Digital Repository	doi:10.5061/dryad.f2n6f	http://dx.doi.org/10.5061/dryad.f2n6f
Be	Slab model generation	Surface calculation workflow	100	Be_100	surfaces.json	Dryad Digital Repository	doi:10.5061/dryad.f2n6f	http://dx.doi.org/10.5061/dryad.f2n6f
Be	Slab model generation	Surface calculation workflow	322	Be_322	surfaces.json	Dryad Digital Repository	doi:10.5061/dryad.f2n6f	http://dx.doi.org/10.5061/dryad.f2n6f
Be	Slab model generation	Surface calculation workflow	311	Be_311	surfaces.json	Dryad Digital Repository	doi:10.5061/dryad.f2n6f	http://dx.doi.org/10.5061/dryad.f2n6f
Be	Slab model generation	Surface calculation workflow	111	Be_111	surfaces.json	Dryad Digital Repository	doi:10.5061/dryad.f2n6f	http://dx.doi.org/10.5061/dryad.f2n6f
Al	Slab model generation	Surface calculation workflow	320	Al_320	surfaces.json	Dryad Digital Repository	doi:10.5061/dryad.f2n6f	http://dx.doi.org/10.5061/dryad.f2n6f
Al	Slab model generation	Surface calculation workflow	110	Al_110	surfaces.json	Dryad Digital Repository	doi:10.5061/dryad.f2n6f	http://dx.doi.org/10.5061/dryad.f2n6f
Al	Slab model generation	Surface calculation workflow	310	Al_310	surfaces.json	Dryad Digital Repository	doi:10.5061/dryad.f2n6f	http://dx.doi.org/10.5061/dryad.f2n6f
Al	Slab model generation	Surface calculation workflow	210	Al_210	surfaces.json	Dryad Digital Repository	doi:10.5061/dryad.f2n6f	http://dx.doi.org/10.5061/dryad.f2n6f
Al	Slab model generation	Surface calculation workflow	332	Al_332	surfaces.json	Dryad Digital Repository	doi:10.5061/dryad.f2n6f	http://dx.doi.org/10.5061/dryad.f2n6f
Al	Slab model generation	Surface calculation workflow	221	Al_221	surfaces.json	Dryad Digital Repository	doi:10.5061/dryad.f2n6f	http://dx.doi.org/10.5061/dryad.f2n6f
Al	Slab model generation	Surface calculation workflow	211	Al_211	surfaces.json	Dryad Digital Repository	doi:10.5061/dryad.f2n6f	http://dx.doi.org/10.5061/dryad.f2n6f
Al	Slab model generation	Surface calculation workflow	322	Al_322	surfaces.json	Dryad Digital Repository	doi:10.5061/dryad.f2n6f	http://dx.doi.org/10.5061/dryad.f2n6f
Al	Slab model generation	Surface calculation workflow	321	Al_321	surfaces.json	Dryad Digital Repository	doi:10.5061/dryad.f2n6f	http://dx.doi.org/10.5061/dryad.f2n6f
Al	Slab model generation	Surface calculation workflow	100	Al_100	surfaces.json	Dryad Digital Repository	doi:10.5061/dryad.f2n6f	http://dx.doi.org/10.5061/dryad.f2n6f
Al	Slab model generation	Surface calculation workflow	331	Al_331	surfaces.json	Dryad Digital Repository	doi:10.5061/dryad.f2n6f	http://dx.doi.org/10.5061/dryad.f2n6f
Al	Slab model generation	Surface calculation workflow	311	Al_311	surfaces.json	Dryad Digital Repository	doi:10.5061/dryad.f2n6f	http://dx.doi.org/10.5061/dryad.f2n6f
Al	Slab model generation	Surface calculation workflow	111	Al_111	surfaces.json	Dryad Digital Repository	doi:10.5061/dryad.f2n6f	http://dx.doi.org/10.5061/dryad.f2n6f
Cr	Slab model generation	Surface calculation workflow	320	Cr_320	surfaces.json	Dryad Digital Repository	doi:10.5061/dryad.f2n6f	http://dx.doi.org/10.5061/dryad.f2n6f
Cr	Slab model generation	Surface calculation workflow	110	Cr_110	surfaces.json	Dryad Digital Repository	doi:10.5061/dryad.f2n6f	http://dx.doi.org/10.5061/dryad.f2n6f
Cr	Slab model generation	Surface calculation workflow	310	Cr_310	surfaces.json	Dryad Digital Repository	doi:10.5061/dryad.f2n6f	http://dx.doi.org/10.5061/dryad.f2n6f
Cr	Slab model generation	Surface calculation workflow	210	Cr_210	surfaces.json	Dryad Digital Repository	doi:10.5061/dryad.f2n6f	http://dx.doi.org/10.5061/dryad.f2n6f
Cr	Slab model generation	Surface calculation workflow	332	Cr_332	surfaces.json	Dryad Digital Repository	doi:10.5061/dryad.f2n6f	http://dx.doi.org/10.5061/dryad.f2n6f
Cr	Slab model generation	Surface calculation workflow	100	Cr_100	surfaces.json	Dryad Digital Repository	doi:10.5061/dryad.f2n6f	http://dx.doi.org/10.5061/dryad.f2n6f
Cr	Slab model generation	Surface calculation workflow	211	Cr_211	surfaces.json	Dryad Digital Repository	doi:10.5061/dryad.f2n6f	http://dx.doi.org/10.5061/dryad.f2n6f
Cr	Slab model generation	Surface calculation workflow	331	Cr_331	surfaces.json	Dryad Digital Repository	doi:10.5061/dryad.f2n6f	http://dx.doi.org/10.5061/dryad.f2n6f
Cr	Slab model generation	Surface calculation workflow	321	Cr_321	surfaces.json	Dryad Digital Repository	doi:10.5061/dryad.f2n6f	http://dx.doi.org/10.5061/dryad.f2n6f
Cr	Slab model generation	Surface calculation workflow	221	Cr_221	surfaces.json	Dryad Digital Repository	doi:10.5061/dryad.f2n6f	http://dx.doi.org/10.5061/dryad.f2n6f
Cr	Slab model generation	Surface calculation workflow	322	Cr_322	surfaces.json	Dryad Digital Repository	doi:10.5061/dryad.f2n6f	http://dx.doi.org/10.5061/dryad.f2n6f
Cr	Slab model generation	Surface calculation workflow	311	Cr_311	surfaces.json	Dryad Digital Repository	doi:10.5061/dryad.f2n6f	http://dx.doi.org/10.5061/dryad.f2n6f
Cr	Slab model generation	Surface calculation workflow	111	Cr_111	surfaces.json	Dryad Digital Repository	doi:10.5061/dryad.f2n6f	http://dx.doi.org/10.5061/dryad.f2n6f
Mg	Slab model generation	Surface calculation workflow	320	Mg_320	surfaces.json	Dryad Digital Repository	doi:10.5061/dryad.f2n6f	http://dx.doi.org/10.5061/dryad.f2n6f
Mg	Slab model generation	Surface calculation workflow	110	Mg_110	surfaces.json	Dryad Digital Repository	doi:10.5061/dryad.f2n6f	http://dx.doi.org/10.5061/dryad.f2n6f
Mg	Slab model generation	Surface calculation workflow	310	Mg_310	surfaces.json	Dryad Digital Repository	doi:10.5061/dryad.f2n6f	http://dx.doi.org/10.5061/dryad.f2n6f
Mg	Slab model generation	Surface calculation workflow	210	Mg_210	surfaces.json	Dryad Digital Repository	doi:10.5061/dryad.f2n6f	http://dx.doi.org/10.5061/dryad.f2n6f
Mg	Slab model generation	Surface calculation workflow	321	Mg_321	surfaces.json	Dryad Digital Repository	doi:10.5061/dryad.f2n6f	http://dx.doi.org/10.5061/dryad.f2n6f
Mg	Slab model generation	Surface calculation workflow	100	Mg_100	surfaces.json	Dryad Digital Repository	doi:10.5061/dryad.f2n6f	http://dx.doi.org/10.5061/dryad.f2n6f
Mg	Slab model generation	Surface calculation workflow	211	Mg_211	surfaces.json	Dryad Digital Repository	doi:10.5061/dryad.f2n6f	http://dx.doi.org/10.5061/dryad.f2n6f
Mg	Slab model generation	Surface calculation workflow	331	Mg_331	surfaces.json	Dryad Digital Repository	doi:10.5061/dryad.f2n6f	http://dx.doi.org/10.5061/dryad.f2n6f
Mg	Slab model generation	Surface calculation workflow	221	Mg_221	surfaces.json	Dryad Digital Repository	doi:10.5061/dryad.f2n6f	http://dx.doi.org/10.5061/dryad.f2n6f
Mg	Slab model generation	Surface calculation workflow	322	Mg_322	surfaces.json	Dryad Digital Repository	doi:10.5061/dryad.f2n6f	http://dx.doi.org/10.5061/dryad.f2n6f
Mg	Slab model generation	Surface calculation workflow	332	Mg_332	surfaces.json	Dryad Digital Repository	doi:10.5061/dryad.f2n6f	http://dx.doi.org/10.5061/dryad.f2n6f
Mg	Slab model generation	Surface calculation workflow	311	Mg_311	surfaces.json	Dryad Digital Repository	doi:10.5061/dryad.f2n6f	http://dx.doi.org/10.5061/dryad.f2n6f
Mg	Slab model generation	Surface calculation workflow	111	Mg_111	surfaces.json	Dryad Digital Repository	doi:10.5061/dryad.f2n6f	http://dx.doi.org/10.5061/dryad.f2n6f
Sb	Slab model generation	Surface calculation workflow	320	Sb_320	surfaces.json	Dryad Digital Repository	doi:10.5061/dryad.f2n6f	http://dx.doi.org/10.5061/dryad.f2n6f
Sb	Slab model generation	Surface calculation workflow	110	Sb_110	surfaces.json	Dryad Digital Repository	doi:10.5061/dryad.f2n6f	http://dx.doi.org/10.5061/dryad.f2n6f
Sb	Slab model generation	Surface calculation workflow	310	Sb_310	surfaces.json	Dryad Digital Repository	doi:10.5061/dryad.f2n6f	http://dx.doi.org/10.5061/dryad.f2n6f
Sb	Slab model generation	Surface calculation workflow	210	Sb_210	surfaces.json	Dryad Digital Repository	doi:10.5061/dryad.f2n6f	http://dx.doi.org/10.5061/dryad.f2n6f
Sb	Slab model generation	Surface calculation workflow	332	Sb_332	surfaces.json	Dryad Digital Repository	doi:10.5061/dryad.f2n6f	http://dx.doi.org/10.5061/dryad.f2n6f
Sb	Slab model generation	Surface calculation workflow	221	Sb_221	surfaces.json	Dryad Digital Repository	doi:10.5061/dryad.f2n6f	http://dx.doi.org/10.5061/dryad.f2n6f
Sb	Slab model generation	Surface calculation workflow	211	Sb_211	surfaces.json	Dryad Digital Repository	doi:10.5061/dryad.f2n6f	http://dx.doi.org/10.5061/dryad.f2n6f
Sb	Slab model generation	Surface calculation workflow	322	Sb_322	surfaces.json	Dryad Digital Repository	doi:10.5061/dryad.f2n6f	http://dx.doi.org/10.5061/dryad.f2n6f
Sb	Slab model generation	Surface calculation workflow	321	Sb_321	surfaces.json	Dryad Digital Repository	doi:10.5061/dryad.f2n6f	http://dx.doi.org/10.5061/dryad.f2n6f
Sb	Slab model generation	Surface calculation workflow	100	Sb_100	surfaces.json	Dryad Digital Repository	doi:10.5061/dryad.f2n6f	http://dx.doi.org/10.5061/dryad.f2n6f
Sb	Slab model generation	Surface calculation workflow	331	Sb_331	surfaces.json	Dryad Digital Repository	doi:10.5061/dryad.f2n6f	http://dx.doi.org/10.5061/dryad.f2n6f
Sb	Slab model generation	Surface calculation workflow	311	Sb_311	surfaces.json	Dryad Digital Repository	doi:10.5061/dryad.f2n6f	http://dx.doi.org/10.5061/dryad.f2n6f
Sb	Slab model generation	Surface calculation workflow	111	Sb_111	surfaces.json	Dryad Digital Repository	doi:10.5061/dryad.f2n6f	http://dx.doi.org/10.5061/dryad.f2n6f
Hf	Slab model generation	Surface calculation workflow	320	Hf_320	surfaces.json	Dryad Digital Repository	doi:10.5061/dryad.f2n6f	http://dx.doi.org/10.5061/dryad.f2n6f
Hf	Slab model generation	Surface calculation workflow	110	Hf_110	surfaces.json	Dryad Digital Repository	doi:10.5061/dryad.f2n6f	http://dx.doi.org/10.5061/dryad.f2n6f
Hf	Slab model generation	Surface calculation workflow	310	Hf_310	surfaces.json	Dryad Digital Repository	doi:10.5061/dryad.f2n6f	http://dx.doi.org/10.5061/dryad.f2n6f
Hf	Slab model generation	Surface calculation workflow	210	Hf_210	surfaces.json	Dryad Digital Repository	doi:10.5061/dryad.f2n6f	http://dx.doi.org/10.5061/dryad.f2n6f
Hf	Slab model generation	Surface calculation workflow	332	Hf_332	surfaces.json	Dryad Digital Repository	doi:10.5061/dryad.f2n6f	http://dx.doi.org/10.5061/dryad.f2n6f
Hf	Slab model generation	Surface calculation workflow	100	Hf_100	surfaces.json	Dryad Digital Repository	doi:10.5061/dryad.f2n6f	http://dx.doi.org/10.5061/dryad.f2n6f
Hf	Slab model generation	Surface calculation workflow	211	Hf_211	surfaces.json	Dryad Digital Repository	doi:10.5061/dryad.f2n6f	http://dx.doi.org/10.5061/dryad.f2n6f
Hf	Slab model generation	Surface calculation workflow	322	Hf_322	surfaces.json	Dryad Digital Repository	doi:10.5061/dryad.f2n6f	http://dx.doi.org/10.5061/dryad.f2n6f
Hf	Slab model generation	Surface calculation workflow	321	Hf_321	surfaces.json	Dryad Digital Repository	doi:10.5061/dryad.f2n6f	http://dx.doi.org/10.5061/dryad.f2n6f
Hf	Slab model generation	Surface calculation workflow	221	Hf_221	surfaces.json	Dryad Digital Repository	doi:10.5061/dryad.f2n6f	http://dx.doi.org/10.5061/dryad.f2n6f
Hf	Slab model generation	Surface calculation workflow	331	Hf_331	surfaces.json	Dryad Digital Repository	doi:10.5061/dryad.f2n6f	http://dx.doi.org/10.5061/dryad.f2n6f
Hf	Slab model generation	Surface calculation workflow	311	Hf_311	surfaces.json	Dryad Digital Repository	doi:10.5061/dryad.f2n6f	http://dx.doi.org/10.5061/dryad.f2n6f
Hf	Slab model generation	Surface calculation workflow	111	Hf_111	surfaces.json	Dryad Digital Repository	doi:10.5061/dryad.f2n6f	http://dx.doi.org/10.5061/dryad.f2n6f
Ca	Slab model generation	Surface calculation workflow	320	Ca_320	surfaces.json	Dryad Digital Repository	doi:10.5061/dryad.f2n6f	http://dx.doi.org/10.5061/dryad.f2n6f
Ca	Slab model generation	Surface calculation workflow	110	Ca_110	surfaces.json	Dryad Digital Repository	doi:10.5061/dryad.f2n6f	http://dx.doi.org/10.5061/dryad.f2n6f
Ca	Slab model generation	Surface calculation workflow	310	Ca_310	surfaces.json	Dryad Digital Repository	doi:10.5061/dryad.f2n6f	http://dx.doi.org/10.5061/dryad.f2n6f
Ca	Slab model generation	Surface calculation workflow	210	Ca_210	surfaces.json	Dryad Digital Repository	doi:10.5061/dryad.f2n6f	http://dx.doi.org/10.5061/dryad.f2n6f
Ca	Slab model generation	Surface calculation workflow	321	Ca_321	surfaces.json	Dryad Digital Repository	doi:10.5061/dryad.f2n6f	http://dx.doi.org/10.5061/dryad.f2n6f
Ca	Slab model generation	Surface calculation workflow	100	Ca_100	surfaces.json	Dryad Digital Repository	doi:10.5061/dryad.f2n6f	http://dx.doi.org/10.5061/dryad.f2n6f
Ca	Slab model generation	Surface calculation workflow	211	Ca_211	surfaces.json	Dryad Digital Repository	doi:10.5061/dryad.f2n6f	http://dx.doi.org/10.5061/dryad.f2n6f
Ca	Slab model generation	Surface calculation workflow	322	Ca_322	surfaces.json	Dryad Digital Repository	doi:10.5061/dryad.f2n6f	http://dx.doi.org/10.5061/dryad.f2n6f
Ca	Slab model generation	Surface calculation workflow	221	Ca_221	surfaces.json	Dryad Digital Repository	doi:10.5061/dryad.f2n6f	http://dx.doi.org/10.5061/dryad.f2n6f
Ca	Slab model generation	Surface calculation workflow	331	Ca_331	surfaces.json	Dryad Digital Repository	doi:10.5061/dryad.f2n6f	http://dx.doi.org/10.5061/dryad.f2n6f
Ca	Slab model generation	Surface calculation workflow	332	Ca_332	surfaces.json	Dryad Digital Repository	doi:10.5061/dryad.f2n6f	http://dx.doi.org/10.5061/dryad.f2n6f
Ca	Slab model generation	Surface calculation workflow	311	Ca_311	surfaces.json	Dryad Digital Repository	doi:10.5061/dryad.f2n6f	http://dx.doi.org/10.5061/dryad.f2n6f
Ca	Slab model generation	Surface calculation workflow	111	Ca_111	surfaces.json	Dryad Digital Repository	doi:10.5061/dryad.f2n6f	http://dx.doi.org/10.5061/dryad.f2n6f
Cr	Slab model generation	Surface calculation workflow	110	Cr_110	surfaces.json	Dryad Digital Repository	doi:10.5061/dryad.f2n6f	http://dx.doi.org/10.5061/dryad.f2n6f
Cr	Slab model generation	Surface calculation workflow	210	Cr_210	surfaces.json	Dryad Digital Repository	doi:10.5061/dryad.f2n6f	http://dx.doi.org/10.5061/dryad.f2n6f
Cr	Slab model generation	Surface calculation workflow	100	Cr_100	surfaces.json	Dryad Digital Repository	doi:10.5061/dryad.f2n6f	http://dx.doi.org/10.5061/dryad.f2n6f
Cr	Slab model generation	Surface calculation workflow	211	Cr_211	surfaces.json	Dryad Digital Repository	doi:10.5061/dryad.f2n6f	http://dx.doi.org/10.5061/dryad.f2n6f
Cr	Slab model generation	Surface calculation workflow	221	Cr_221	surfaces.json	Dryad Digital Repository	doi:10.5061/dryad.f2n6f	http://dx.doi.org/10.5061/dryad.f2n6f
Cr	Slab model generation	Surface calculation workflow	111	Cr_111	surfaces.json	Dryad Digital Repository	doi:10.5061/dryad.f2n6f	http://dx.doi.org/10.5061/dryad.f2n6f
Eu	Slab model generation	Surface calculation workflow	11-20	Eu_11-20	surfaces.json	Dryad Digital Repository	doi:10.5061/dryad.f2n6f	http://dx.doi.org/10.5061/dryad.f2n6f
Eu	Slab model generation	Surface calculation workflow	21-30	Eu_21-30	surfaces.json	Dryad Digital Repository	doi:10.5061/dryad.f2n6f	http://dx.doi.org/10.5061/dryad.f2n6f
Eu	Slab model generation	Surface calculation workflow	21-32	Eu_21-32	surfaces.json	Dryad Digital Repository	doi:10.5061/dryad.f2n6f	http://dx.doi.org/10.5061/dryad.f2n6f
Eu	Slab model generation	Surface calculation workflow	2-1-12	Eu_2-1-12	surfaces.json	Dryad Digital Repository	doi:10.5061/dryad.f2n6f	http://dx.doi.org/10.5061/dryad.f2n6f
Eu	Slab model generation	Surface calculation workflow	22-41	Eu_22-41	surfaces.json	Dryad Digital Repository	doi:10.5061/dryad.f2n6f	http://dx.doi.org/10.5061/dryad.f2n6f
Eu	Slab model generation	Surface calculation workflow	21-31	Eu_21-31	surfaces.json	Dryad Digital Repository	doi:10.5061/dryad.f2n6f	http://dx.doi.org/10.5061/dryad.f2n6f
Eu	Slab model generation	Surface calculation workflow	1	Eu_0001	surfaces.json	Dryad Digital Repository	doi:10.5061/dryad.f2n6f	http://dx.doi.org/10.5061/dryad.f2n6f
Eu	Slab model generation	Surface calculation workflow	10-11	Eu_10-11	surfaces.json	Dryad Digital Repository	doi:10.5061/dryad.f2n6f	http://dx.doi.org/10.5061/dryad.f2n6f
Eu	Slab model generation	Surface calculation workflow	10-10	Eu_10-10	surfaces.json	Dryad Digital Repository	doi:10.5061/dryad.f2n6f	http://dx.doi.org/10.5061/dryad.f2n6f
Eu	Slab model generation	Surface calculation workflow	20-21	Eu_20-21	surfaces.json	Dryad Digital Repository	doi:10.5061/dryad.f2n6f	http://dx.doi.org/10.5061/dryad.f2n6f
Eu	Slab model generation	Surface calculation workflow	11-21	Eu_11-21	surfaces.json	Dryad Digital Repository	doi:10.5061/dryad.f2n6f	http://dx.doi.org/10.5061/dryad.f2n6f
Eu	Slab model generation	Surface calculation workflow	10-12	Eu_10-12	surfaces.json	Dryad Digital Repository	doi:10.5061/dryad.f2n6f	http://dx.doi.org/10.5061/dryad.f2n6f
Ga	Slab model generation	Surface calculation workflow	210	Ga_210	surfaces.json	Dryad Digital Repository	doi:10.5061/dryad.f2n6f	http://dx.doi.org/10.5061/dryad.f2n6f
Ga	Slab model generation	Surface calculation workflow	100	Ga_100	surfaces.json	Dryad Digital Repository	doi:10.5061/dryad.f2n6f	http://dx.doi.org/10.5061/dryad.f2n6f
Ga	Slab model generation	Surface calculation workflow	1	Ga_001	surfaces.json	Dryad Digital Repository	doi:10.5061/dryad.f2n6f	http://dx.doi.org/10.5061/dryad.f2n6f
Ga	Slab model generation	Surface calculation workflow	102	Ga_102	surfaces.json	Dryad Digital Repository	doi:10.5061/dryad.f2n6f	http://dx.doi.org/10.5061/dryad.f2n6f
Ga	Slab model generation	Surface calculation workflow	101	Ga_101	surfaces.json	Dryad Digital Repository	doi:10.5061/dryad.f2n6f	http://dx.doi.org/10.5061/dryad.f2n6f
Ga	Slab model generation	Surface calculation workflow	111	Ga_111	surfaces.json	Dryad Digital Repository	doi:10.5061/dryad.f2n6f	http://dx.doi.org/10.5061/dryad.f2n6f
Ga	Slab model generation	Surface calculation workflow	201	Ga_201	surfaces.json	Dryad Digital Repository	doi:10.5061/dryad.f2n6f	http://dx.doi.org/10.5061/dryad.f2n6f
Ga	Slab model generation	Surface calculation workflow	120	Ga_120	surfaces.json	Dryad Digital Repository	doi:10.5061/dryad.f2n6f	http://dx.doi.org/10.5061/dryad.f2n6f
Ga	Slab model generation	Surface calculation workflow	10	Ga_10	surfaces.json	Dryad Digital Repository	doi:10.5061/dryad.f2n6f	http://dx.doi.org/10.5061/dryad.f2n6f
Ce	Slab model generation	Surface calculation workflow	320	Ce_320	surfaces.json	Dryad Digital Repository	doi:10.5061/dryad.f2n6f	http://dx.doi.org/10.5061/dryad.f2n6f
Ce	Slab model generation	Surface calculation workflow	110	Ce_110	surfaces.json	Dryad Digital Repository	doi:10.5061/dryad.f2n6f	http://dx.doi.org/10.5061/dryad.f2n6f
Ce	Slab model generation	Surface calculation workflow	310	Ce_310	surfaces.json	Dryad Digital Repository	doi:10.5061/dryad.f2n6f	http://dx.doi.org/10.5061/dryad.f2n6f
Ce	Slab model generation	Surface calculation workflow	210	Ce_210	surfaces.json	Dryad Digital Repository	doi:10.5061/dryad.f2n6f	http://dx.doi.org/10.5061/dryad.f2n6f
Ce	Slab model generation	Surface calculation workflow	332	Ce_332	surfaces.json	Dryad Digital Repository	doi:10.5061/dryad.f2n6f	http://dx.doi.org/10.5061/dryad.f2n6f
Ce	Slab model generation	Surface calculation workflow	100	Ce_100	surfaces.json	Dryad Digital Repository	doi:10.5061/dryad.f2n6f	http://dx.doi.org/10.5061/dryad.f2n6f
Ce	Slab model generation	Surface calculation workflow	211	Ce_211	surfaces.json	Dryad Digital Repository	doi:10.5061/dryad.f2n6f	http://dx.doi.org/10.5061/dryad.f2n6f
Ce	Slab model generation	Surface calculation workflow	322	Ce_322	surfaces.json	Dryad Digital Repository	doi:10.5061/dryad.f2n6f	http://dx.doi.org/10.5061/dryad.f2n6f
Ce	Slab model generation	Surface calculation workflow	321	Ce_321	surfaces.json	Dryad Digital Repository	doi:10.5061/dryad.f2n6f	http://dx.doi.org/10.5061/dryad.f2n6f
Ce	Slab model generation	Surface calculation workflow	221	Ce_221	surfaces.json	Dryad Digital Repository	doi:10.5061/dryad.f2n6f	http://dx.doi.org/10.5061/dryad.f2n6f
Ce	Slab model generation	Surface calculation workflow	331	Ce_331	surfaces.json	Dryad Digital Repository	doi:10.5061/dryad.f2n6f	http://dx.doi.org/10.5061/dryad.f2n6f
Ce	Slab model generation	Surface calculation workflow	311	Ce_311	surfaces.json	Dryad Digital Repository	doi:10.5061/dryad.f2n6f	http://dx.doi.org/10.5061/dryad.f2n6f
Ce	Slab model generation	Surface calculation workflow	111	Ce_111	surfaces.json	Dryad Digital Repository	doi:10.5061/dryad.f2n6f	http://dx.doi.org/10.5061/dryad.f2n6f
Zr	Slab model generation	Surface calculation workflow	320	Zr_320	surfaces.json	Dryad Digital Repository	doi:10.5061/dryad.f2n6f	http://dx.doi.org/10.5061/dryad.f2n6f
Zr	Slab model generation	Surface calculation workflow	110	Zr_110	surfaces.json	Dryad Digital Repository	doi:10.5061/dryad.f2n6f	http://dx.doi.org/10.5061/dryad.f2n6f
Zr	Slab model generation	Surface calculation workflow	310	Zr_310	surfaces.json	Dryad Digital Repository	doi:10.5061/dryad.f2n6f	http://dx.doi.org/10.5061/dryad.f2n6f
Zr	Slab model generation	Surface calculation workflow	210	Zr_210	surfaces.json	Dryad Digital Repository	doi:10.5061/dryad.f2n6f	http://dx.doi.org/10.5061/dryad.f2n6f
Zr	Slab model generation	Surface calculation workflow	321	Zr_321	surfaces.json	Dryad Digital Repository	doi:10.5061/dryad.f2n6f	http://dx.doi.org/10.5061/dryad.f2n6f
Zr	Slab model generation	Surface calculation workflow	100	Zr_100	surfaces.json	Dryad Digital Repository	doi:10.5061/dryad.f2n6f	http://dx.doi.org/10.5061/dryad.f2n6f
Zr	Slab model generation	Surface calculation workflow	211	Zr_211	surfaces.json	Dryad Digital Repository	doi:10.5061/dryad.f2n6f	http://dx.doi.org/10.5061/dryad.f2n6f
Zr	Slab model generation	Surface calculation workflow	322	Zr_322	surfaces.json	Dryad Digital Repository	doi:10.5061/dryad.f2n6f	http://dx.doi.org/10.5061/dryad.f2n6f
Zr	Slab model generation	Surface calculation workflow	221	Zr_221	surfaces.json	Dryad Digital Repository	doi:10.5061/dryad.f2n6f	http://dx.doi.org/10.5061/dryad.f2n6f
Zr	Slab model generation	Surface calculation workflow	331	Zr_331	surfaces.json	Dryad Digital Repository	doi:10.5061/dryad.f2n6f	http://dx.doi.org/10.5061/dryad.f2n6f
Zr	Slab model generation	Surface calculation workflow	332	Zr_332	surfaces.json	Dryad Digital Repository	doi:10.5061/dryad.f2n6f	http://dx.doi.org/10.5061/dryad.f2n6f
Zr	Slab model generation	Surface calculation workflow	311	Zr_311	surfaces.json	Dryad Digital Repository	doi:10.5061/dryad.f2n6f	http://dx.doi.org/10.5061/dryad.f2n6f
Zr	Slab model generation	Surface calculation workflow	111	Zr_111	surfaces.json	Dryad Digital Repository	doi:10.5061/dryad.f2n6f	http://dx.doi.org/10.5061/dryad.f2n6f
Mn	Slab model generation	Surface calculation workflow	110	Mn_110	surfaces.json	Dryad Digital Repository	doi:10.5061/dryad.f2n6f	http://dx.doi.org/10.5061/dryad.f2n6f
Mn	Slab model generation	Surface calculation workflow	111	Mn_111	surfaces.json	Dryad Digital Repository	doi:10.5061/dryad.f2n6f	http://dx.doi.org/10.5061/dryad.f2n6f
Mn	Slab model generation	Surface calculation workflow	1	Mn_001	surfaces.json	Dryad Digital Repository	doi:10.5061/dryad.f2n6f	http://dx.doi.org/10.5061/dryad.f2n6f
Sr	Slab model generation	Surface calculation workflow	320	Sr_320	surfaces.json	Dryad Digital Repository	doi:10.5061/dryad.f2n6f	http://dx.doi.org/10.5061/dryad.f2n6f
Sr	Slab model generation	Surface calculation workflow	110	Sr_110	surfaces.json	Dryad Digital Repository	doi:10.5061/dryad.f2n6f	http://dx.doi.org/10.5061/dryad.f2n6f
Sr	Slab model generation	Surface calculation workflow	310	Sr_310	surfaces.json	Dryad Digital Repository	doi:10.5061/dryad.f2n6f	http://dx.doi.org/10.5061/dryad.f2n6f
Sr	Slab model generation	Surface calculation workflow	210	Sr_210	surfaces.json	Dryad Digital Repository	doi:10.5061/dryad.f2n6f	http://dx.doi.org/10.5061/dryad.f2n6f
Sr	Slab model generation	Surface calculation workflow	321	Sr_321	surfaces.json	Dryad Digital Repository	doi:10.5061/dryad.f2n6f	http://dx.doi.org/10.5061/dryad.f2n6f
Sr	Slab model generation	Surface calculation workflow	100	Sr_100	surfaces.json	Dryad Digital Repository	doi:10.5061/dryad.f2n6f	http://dx.doi.org/10.5061/dryad.f2n6f
Sr	Slab model generation	Surface calculation workflow	211	Sr_211	surfaces.json	Dryad Digital Repository	doi:10.5061/dryad.f2n6f	http://dx.doi.org/10.5061/dryad.f2n6f
Sr	Slab model generation	Surface calculation workflow	322	Sr_322	surfaces.json	Dryad Digital Repository	doi:10.5061/dryad.f2n6f	http://dx.doi.org/10.5061/dryad.f2n6f
Sr	Slab model generation	Surface calculation workflow	221	Sr_221	surfaces.json	Dryad Digital Repository	doi:10.5061/dryad.f2n6f	http://dx.doi.org/10.5061/dryad.f2n6f
Sr	Slab model generation	Surface calculation workflow	331	Sr_331	surfaces.json	Dryad Digital Repository	doi:10.5061/dryad.f2n6f	http://dx.doi.org/10.5061/dryad.f2n6f
Sr	Slab model generation	Surface calculation workflow	332	Sr_332	surfaces.json	Dryad Digital Repository	doi:10.5061/dryad.f2n6f	http://dx.doi.org/10.5061/dryad.f2n6f
Sr	Slab model generation	Surface calculation workflow	311	Sr_311	surfaces.json	Dryad Digital Repository	doi:10.5061/dryad.f2n6f	http://dx.doi.org/10.5061/dryad.f2n6f
Sr	Slab model generation	Surface calculation workflow	111	Sr_111	surfaces.json	Dryad Digital Repository	doi:10.5061/dryad.f2n6f	http://dx.doi.org/10.5061/dryad.f2n6f
Yb	Slab model generation	Surface calculation workflow	320	Yb_320	surfaces.json	Dryad Digital Repository	doi:10.5061/dryad.f2n6f	http://dx.doi.org/10.5061/dryad.f2n6f
Yb	Slab model generation	Surface calculation workflow	110	Yb_110	surfaces.json	Dryad Digital Repository	doi:10.5061/dryad.f2n6f	http://dx.doi.org/10.5061/dryad.f2n6f
Yb	Slab model generation	Surface calculation workflow	310	Yb_310	surfaces.json	Dryad Digital Repository	doi:10.5061/dryad.f2n6f	http://dx.doi.org/10.5061/dryad.f2n6f
Yb	Slab model generation	Surface calculation workflow	210	Yb_210	surfaces.json	Dryad Digital Repository	doi:10.5061/dryad.f2n6f	http://dx.doi.org/10.5061/dryad.f2n6f
Yb	Slab model generation	Surface calculation workflow	321	Yb_321	surfaces.json	Dryad Digital Repository	doi:10.5061/dryad.f2n6f	http://dx.doi.org/10.5061/dryad.f2n6f
Yb	Slab model generation	Surface calculation workflow	100	Yb_100	surfaces.json	Dryad Digital Repository	doi:10.5061/dryad.f2n6f	http://dx.doi.org/10.5061/dryad.f2n6f
Yb	Slab model generation	Surface calculation workflow	211	Yb_211	surfaces.json	Dryad Digital Repository	doi:10.5061/dryad.f2n6f	http://dx.doi.org/10.5061/dryad.f2n6f
Yb	Slab model generation	Surface calculation workflow	322	Yb_322	surfaces.json	Dryad Digital Repository	doi:10.5061/dryad.f2n6f	http://dx.doi.org/10.5061/dryad.f2n6f
Yb	Slab model generation	Surface calculation workflow	221	Yb_221	surfaces.json	Dryad Digital Repository	doi:10.5061/dryad.f2n6f	http://dx.doi.org/10.5061/dryad.f2n6f
Yb	Slab model generation	Surface calculation workflow	331	Yb_331	surfaces.json	Dryad Digital Repository	doi:10.5061/dryad.f2n6f	http://dx.doi.org/10.5061/dryad.f2n6f
Yb	Slab model generation	Surface calculation workflow	332	Yb_332	surfaces.json	Dryad Digital Repository	doi:10.5061/dryad.f2n6f	http://dx.doi.org/10.5061/dryad.f2n6f
Yb	Slab model generation	Surface calculation workflow	311	Yb_311	surfaces.json	Dryad Digital Repository	doi:10.5061/dryad.f2n6f	http://dx.doi.org/10.5061/dryad.f2n6f
Yb	Slab model generation	Surface calculation workflow	111	Yb_111	surfaces.json	Dryad Digital Repository	doi:10.5061/dryad.f2n6f	http://dx.doi.org/10.5061/dryad.f2n6f
Tl	Slab model generation	Surface calculation workflow	320	Tl_320	surfaces.json	Dryad Digital Repository	doi:10.5061/dryad.f2n6f	http://dx.doi.org/10.5061/dryad.f2n6f
Tl	Slab model generation	Surface calculation workflow	110	Tl_110	surfaces.json	Dryad Digital Repository	doi:10.5061/dryad.f2n6f	http://dx.doi.org/10.5061/dryad.f2n6f
Tl	Slab model generation	Surface calculation workflow	310	Tl_310	surfaces.json	Dryad Digital Repository	doi:10.5061/dryad.f2n6f	http://dx.doi.org/10.5061/dryad.f2n6f
Tl	Slab model generation	Surface calculation workflow	210	Tl_210	surfaces.json	Dryad Digital Repository	doi:10.5061/dryad.f2n6f	http://dx.doi.org/10.5061/dryad.f2n6f
Tl	Slab model generation	Surface calculation workflow	221	Tl_221	surfaces.json	Dryad Digital Repository	doi:10.5061/dryad.f2n6f	http://dx.doi.org/10.5061/dryad.f2n6f
Tl	Slab model generation	Surface calculation workflow	211	Tl_211	surfaces.json	Dryad Digital Repository	doi:10.5061/dryad.f2n6f	http://dx.doi.org/10.5061/dryad.f2n6f
Tl	Slab model generation	Surface calculation workflow	322	Tl_322	surfaces.json	Dryad Digital Repository	doi:10.5061/dryad.f2n6f	http://dx.doi.org/10.5061/dryad.f2n6f
Tl	Slab model generation	Surface calculation workflow	100	Tl_100	surfaces.json	Dryad Digital Repository	doi:10.5061/dryad.f2n6f	http://dx.doi.org/10.5061/dryad.f2n6f
Tl	Slab model generation	Surface calculation workflow	331	Tl_331	surfaces.json	Dryad Digital Repository	doi:10.5061/dryad.f2n6f	http://dx.doi.org/10.5061/dryad.f2n6f
Tl	Slab model generation	Surface calculation workflow	332	Tl_332	surfaces.json	Dryad Digital Repository	doi:10.5061/dryad.f2n6f	http://dx.doi.org/10.5061/dryad.f2n6f
Tl	Slab model generation	Surface calculation workflow	311	Tl_311	surfaces.json	Dryad Digital Repository	doi:10.5061/dryad.f2n6f	http://dx.doi.org/10.5061/dryad.f2n6f
Tl	Slab model generation	Surface calculation workflow	111	Tl_111	surfaces.json	Dryad Digital Repository	doi:10.5061/dryad.f2n6f	http://dx.doi.org/10.5061/dryad.f2n6f
Cu	Slab model generation	Surface calculation workflow	320	Cu_320	surfaces.json	Dryad Digital Repository	doi:10.5061/dryad.f2n6f	http://dx.doi.org/10.5061/dryad.f2n6f
Cu	Slab model generation	Surface calculation workflow	110	Cu_110	surfaces.json	Dryad Digital Repository	doi:10.5061/dryad.f2n6f	http://dx.doi.org/10.5061/dryad.f2n6f
Cu	Slab model generation	Surface calculation workflow	310	Cu_310	surfaces.json	Dryad Digital Repository	doi:10.5061/dryad.f2n6f	http://dx.doi.org/10.5061/dryad.f2n6f
Cu	Slab model generation	Surface calculation workflow	210	Cu_210	surfaces.json	Dryad Digital Repository	doi:10.5061/dryad.f2n6f	http://dx.doi.org/10.5061/dryad.f2n6f
Cu	Slab model generation	Surface calculation workflow	321	Cu_321	surfaces.json	Dryad Digital Repository	doi:10.5061/dryad.f2n6f	http://dx.doi.org/10.5061/dryad.f2n6f
Cu	Slab model generation	Surface calculation workflow	100	Cu_100	surfaces.json	Dryad Digital Repository	doi:10.5061/dryad.f2n6f	http://dx.doi.org/10.5061/dryad.f2n6f
Cu	Slab model generation	Surface calculation workflow	211	Cu_211	surfaces.json	Dryad Digital Repository	doi:10.5061/dryad.f2n6f	http://dx.doi.org/10.5061/dryad.f2n6f
Cu	Slab model generation	Surface calculation workflow	322	Cu_322	surfaces.json	Dryad Digital Repository	doi:10.5061/dryad.f2n6f	http://dx.doi.org/10.5061/dryad.f2n6f
Cu	Slab model generation	Surface calculation workflow	221	Cu_221	surfaces.json	Dryad Digital Repository	doi:10.5061/dryad.f2n6f	http://dx.doi.org/10.5061/dryad.f2n6f
Cu	Slab model generation	Surface calculation workflow	331	Cu_331	surfaces.json	Dryad Digital Repository	doi:10.5061/dryad.f2n6f	http://dx.doi.org/10.5061/dryad.f2n6f
Cu	Slab model generation	Surface calculation workflow	332	Cu_332	surfaces.json	Dryad Digital Repository	doi:10.5061/dryad.f2n6f	http://dx.doi.org/10.5061/dryad.f2n6f
Cu	Slab model generation	Surface calculation workflow	311	Cu_311	surfaces.json	Dryad Digital Repository	doi:10.5061/dryad.f2n6f	http://dx.doi.org/10.5061/dryad.f2n6f
Cu	Slab model generation	Surface calculation workflow	111	Cu_111	surfaces.json	Dryad Digital Repository	doi:10.5061/dryad.f2n6f	http://dx.doi.org/10.5061/dryad.f2n6f
Rh	Slab model generation	Surface calculation workflow	320	Rh_320	surfaces.json	Dryad Digital Repository	doi:10.5061/dryad.f2n6f	http://dx.doi.org/10.5061/dryad.f2n6f
Rh	Slab model generation	Surface calculation workflow	110	Rh_110	surfaces.json	Dryad Digital Repository	doi:10.5061/dryad.f2n6f	http://dx.doi.org/10.5061/dryad.f2n6f
Rh	Slab model generation	Surface calculation workflow	310	Rh_310	surfaces.json	Dryad Digital Repository	doi:10.5061/dryad.f2n6f	http://dx.doi.org/10.5061/dryad.f2n6f
Rh	Slab model generation	Surface calculation workflow	210	Rh_210	surfaces.json	Dryad Digital Repository	doi:10.5061/dryad.f2n6f	http://dx.doi.org/10.5061/dryad.f2n6f
Rh	Slab model generation	Surface calculation workflow	321	Rh_321	surfaces.json	Dryad Digital Repository	doi:10.5061/dryad.f2n6f	http://dx.doi.org/10.5061/dryad.f2n6f
Rh	Slab model generation	Surface calculation workflow	100	Rh_100	surfaces.json	Dryad Digital Repository	doi:10.5061/dryad.f2n6f	http://dx.doi.org/10.5061/dryad.f2n6f
Rh	Slab model generation	Surface calculation workflow	211	Rh_211	surfaces.json	Dryad Digital Repository	doi:10.5061/dryad.f2n6f	http://dx.doi.org/10.5061/dryad.f2n6f
Rh	Slab model generation	Surface calculation workflow	322	Rh_322	surfaces.json	Dryad Digital Repository	doi:10.5061/dryad.f2n6f	http://dx.doi.org/10.5061/dryad.f2n6f
Rh	Slab model generation	Surface calculation workflow	221	Rh_221	surfaces.json	Dryad Digital Repository	doi:10.5061/dryad.f2n6f	http://dx.doi.org/10.5061/dryad.f2n6f
Rh	Slab model generation	Surface calculation workflow	331	Rh_331	surfaces.json	Dryad Digital Repository	doi:10.5061/dryad.f2n6f	http://dx.doi.org/10.5061/dryad.f2n6f
Rh	Slab model generation	Surface calculation workflow	332	Rh_332	surfaces.json	Dryad Digital Repository	doi:10.5061/dryad.f2n6f	http://dx.doi.org/10.5061/dryad.f2n6f
Rh	Slab model generation	Surface calculation workflow	311	Rh_311	surfaces.json	Dryad Digital Repository	doi:10.5061/dryad.f2n6f	http://dx.doi.org/10.5061/dryad.f2n6f
Rh	Slab model generation	Surface calculation workflow	111	Rh_111	surfaces.json	Dryad Digital Repository	doi:10.5061/dryad.f2n6f	http://dx.doi.org/10.5061/dryad.f2n6f
Pb	Slab model generation	Surface calculation workflow	320	Pb_320	surfaces.json	Dryad Digital Repository	doi:10.5061/dryad.f2n6f	http://dx.doi.org/10.5061/dryad.f2n6f
Pb	Slab model generation	Surface calculation workflow	110	Pb_110	surfaces.json	Dryad Digital Repository	doi:10.5061/dryad.f2n6f	http://dx.doi.org/10.5061/dryad.f2n6f
Pb	Slab model generation	Surface calculation workflow	310	Pb_310	surfaces.json	Dryad Digital Repository	doi:10.5061/dryad.f2n6f	http://dx.doi.org/10.5061/dryad.f2n6f
Pb	Slab model generation	Surface calculation workflow	210	Pb_210	surfaces.json	Dryad Digital Repository	doi:10.5061/dryad.f2n6f	http://dx.doi.org/10.5061/dryad.f2n6f
Pb	Slab model generation	Surface calculation workflow	321	Pb_321	surfaces.json	Dryad Digital Repository	doi:10.5061/dryad.f2n6f	http://dx.doi.org/10.5061/dryad.f2n6f
Pb	Slab model generation	Surface calculation workflow	100	Pb_100	surfaces.json	Dryad Digital Repository	doi:10.5061/dryad.f2n6f	http://dx.doi.org/10.5061/dryad.f2n6f
Pb	Slab model generation	Surface calculation workflow	211	Pb_211	surfaces.json	Dryad Digital Repository	doi:10.5061/dryad.f2n6f	http://dx.doi.org/10.5061/dryad.f2n6f
Pb	Slab model generation	Surface calculation workflow	322	Pb_322	surfaces.json	Dryad Digital Repository	doi:10.5061/dryad.f2n6f	http://dx.doi.org/10.5061/dryad.f2n6f
Pb	Slab model generation	Surface calculation workflow	221	Pb_221	surfaces.json	Dryad Digital Repository	doi:10.5061/dryad.f2n6f	http://dx.doi.org/10.5061/dryad.f2n6f
Pb	Slab model generation	Surface calculation workflow	331	Pb_331	surfaces.json	Dryad Digital Repository	doi:10.5061/dryad.f2n6f	http://dx.doi.org/10.5061/dryad.f2n6f
Pb	Slab model generation	Surface calculation workflow	332	Pb_332	surfaces.json	Dryad Digital Repository	doi:10.5061/dryad.f2n6f	http://dx.doi.org/10.5061/dryad.f2n6f
Pb	Slab model generation	Surface calculation workflow	311	Pb_311	surfaces.json	Dryad Digital Repository	doi:10.5061/dryad.f2n6f	http://dx.doi.org/10.5061/dryad.f2n6f
Pb	Slab model generation	Surface calculation workflow	111	Pb_111	surfaces.json	Dryad Digital Repository	doi:10.5061/dryad.f2n6f	http://dx.doi.org/10.5061/dryad.f2n6f
La	Slab model generation	Surface calculation workflow	320	La_320	surfaces.json	Dryad Digital Repository	doi:10.5061/dryad.f2n6f	http://dx.doi.org/10.5061/dryad.f2n6f
La	Slab model generation	Surface calculation workflow	110	La_110	surfaces.json	Dryad Digital Repository	doi:10.5061/dryad.f2n6f	http://dx.doi.org/10.5061/dryad.f2n6f
La	Slab model generation	Surface calculation workflow	310	La_310	surfaces.json	Dryad Digital Repository	doi:10.5061/dryad.f2n6f	http://dx.doi.org/10.5061/dryad.f2n6f
La	Slab model generation	Surface calculation workflow	210	La_210	surfaces.json	Dryad Digital Repository	doi:10.5061/dryad.f2n6f	http://dx.doi.org/10.5061/dryad.f2n6f
La	Slab model generation	Surface calculation workflow	332	La_332	surfaces.json	Dryad Digital Repository	doi:10.5061/dryad.f2n6f	http://dx.doi.org/10.5061/dryad.f2n6f
La	Slab model generation	Surface calculation workflow	100	La_100	surfaces.json	Dryad Digital Repository	doi:10.5061/dryad.f2n6f	http://dx.doi.org/10.5061/dryad.f2n6f
La	Slab model generation	Surface calculation workflow	211	La_211	surfaces.json	Dryad Digital Repository	doi:10.5061/dryad.f2n6f	http://dx.doi.org/10.5061/dryad.f2n6f
La	Slab model generation	Surface calculation workflow	331	La_331	surfaces.json	Dryad Digital Repository	doi:10.5061/dryad.f2n6f	http://dx.doi.org/10.5061/dryad.f2n6f
La	Slab model generation	Surface calculation workflow	322	La_322	surfaces.json	Dryad Digital Repository	doi:10.5061/dryad.f2n6f	http://dx.doi.org/10.5061/dryad.f2n6f
La	Slab model generation	Surface calculation workflow	221	La_221	surfaces.json	Dryad Digital Repository	doi:10.5061/dryad.f2n6f	http://dx.doi.org/10.5061/dryad.f2n6f
La	Slab model generation	Surface calculation workflow	321	La_321	surfaces.json	Dryad Digital Repository	doi:10.5061/dryad.f2n6f	http://dx.doi.org/10.5061/dryad.f2n6f
La	Slab model generation	Surface calculation workflow	311	La_311	surfaces.json	Dryad Digital Repository	doi:10.5061/dryad.f2n6f	http://dx.doi.org/10.5061/dryad.f2n6f
La	Slab model generation	Surface calculation workflow	111	La_111	surfaces.json	Dryad Digital Repository	doi:10.5061/dryad.f2n6f	http://dx.doi.org/10.5061/dryad.f2n6f
Y	Slab model generation	Surface calculation workflow	320	Y_320	surfaces.json	Dryad Digital Repository	doi:10.5061/dryad.f2n6f	http://dx.doi.org/10.5061/dryad.f2n6f
Y	Slab model generation	Surface calculation workflow	110	Y_110	surfaces.json	Dryad Digital Repository	doi:10.5061/dryad.f2n6f	http://dx.doi.org/10.5061/dryad.f2n6f
Y	Slab model generation	Surface calculation workflow	310	Y_310	surfaces.json	Dryad Digital Repository	doi:10.5061/dryad.f2n6f	http://dx.doi.org/10.5061/dryad.f2n6f
Y	Slab model generation	Surface calculation workflow	210	Y_210	surfaces.json	Dryad Digital Repository	doi:10.5061/dryad.f2n6f	http://dx.doi.org/10.5061/dryad.f2n6f
Y	Slab model generation	Surface calculation workflow	321	Y_321	surfaces.json	Dryad Digital Repository	doi:10.5061/dryad.f2n6f	http://dx.doi.org/10.5061/dryad.f2n6f
Y	Slab model generation	Surface calculation workflow	100	Y_100	surfaces.json	Dryad Digital Repository	doi:10.5061/dryad.f2n6f	http://dx.doi.org/10.5061/dryad.f2n6f
Y	Slab model generation	Surface calculation workflow	211	Y_211	surfaces.json	Dryad Digital Repository	doi:10.5061/dryad.f2n6f	http://dx.doi.org/10.5061/dryad.f2n6f
Y	Slab model generation	Surface calculation workflow	322	Y_322	surfaces.json	Dryad Digital Repository	doi:10.5061/dryad.f2n6f	http://dx.doi.org/10.5061/dryad.f2n6f
Y	Slab model generation	Surface calculation workflow	221	Y_221	surfaces.json	Dryad Digital Repository	doi:10.5061/dryad.f2n6f	http://dx.doi.org/10.5061/dryad.f2n6f
Y	Slab model generation	Surface calculation workflow	331	Y_331	surfaces.json	Dryad Digital Repository	doi:10.5061/dryad.f2n6f	http://dx.doi.org/10.5061/dryad.f2n6f
Y	Slab model generation	Surface calculation workflow	332	Y_332	surfaces.json	Dryad Digital Repository	doi:10.5061/dryad.f2n6f	http://dx.doi.org/10.5061/dryad.f2n6f
Y	Slab model generation	Surface calculation workflow	311	Y_311	surfaces.json	Dryad Digital Repository	doi:10.5061/dryad.f2n6f	http://dx.doi.org/10.5061/dryad.f2n6f
Y	Slab model generation	Surface calculation workflow	111	Y_111	surfaces.json	Dryad Digital Repository	doi:10.5061/dryad.f2n6f	http://dx.doi.org/10.5061/dryad.f2n6f
Er	Slab model generation	Surface calculation workflow	11-20	Er_11-20	surfaces.json	Dryad Digital Repository	doi:10.5061/dryad.f2n6f	http://dx.doi.org/10.5061/dryad.f2n6f
Er	Slab model generation	Surface calculation workflow	21-30	Er_21-30	surfaces.json	Dryad Digital Repository	doi:10.5061/dryad.f2n6f	http://dx.doi.org/10.5061/dryad.f2n6f
Er	Slab model generation	Surface calculation workflow	20-21	Er_20-21	surfaces.json	Dryad Digital Repository	doi:10.5061/dryad.f2n6f	http://dx.doi.org/10.5061/dryad.f2n6f
Er	Slab model generation	Surface calculation workflow	22-41	Er_22-41	surfaces.json	Dryad Digital Repository	doi:10.5061/dryad.f2n6f	http://dx.doi.org/10.5061/dryad.f2n6f
Er	Slab model generation	Surface calculation workflow	21-31	Er_21-31	surfaces.json	Dryad Digital Repository	doi:10.5061/dryad.f2n6f	http://dx.doi.org/10.5061/dryad.f2n6f
Er	Slab model generation	Surface calculation workflow	1	Er_0001	surfaces.json	Dryad Digital Repository	doi:10.5061/dryad.f2n6f	http://dx.doi.org/10.5061/dryad.f2n6f
Er	Slab model generation	Surface calculation workflow	10-12	Er_10-12	surfaces.json	Dryad Digital Repository	doi:10.5061/dryad.f2n6f	http://dx.doi.org/10.5061/dryad.f2n6f
Er	Slab model generation	Surface calculation workflow	10-11	Er_10-11	surfaces.json	Dryad Digital Repository	doi:10.5061/dryad.f2n6f	http://dx.doi.org/10.5061/dryad.f2n6f
Er	Slab model generation	Surface calculation workflow	10-10	Er_10-10	surfaces.json	Dryad Digital Repository	doi:10.5061/dryad.f2n6f	http://dx.doi.org/10.5061/dryad.f2n6f
Er	Slab model generation	Surface calculation workflow	21-32	Er_21-32	surfaces.json	Dryad Digital Repository	doi:10.5061/dryad.f2n6f	http://dx.doi.org/10.5061/dryad.f2n6f
Er	Slab model generation	Surface calculation workflow	11-21	Er_11-21	surfaces.json	Dryad Digital Repository	doi:10.5061/dryad.f2n6f	http://dx.doi.org/10.5061/dryad.f2n6f
Er	Slab model generation	Surface calculation workflow	2-1-12	Er_2-1-12	surfaces.json	Dryad Digital Repository	doi:10.5061/dryad.f2n6f	http://dx.doi.org/10.5061/dryad.f2n6f
Sn	Slab model generation	Surface calculation workflow	320	Sn_320	surfaces.json	Dryad Digital Repository	doi:10.5061/dryad.f2n6f	http://dx.doi.org/10.5061/dryad.f2n6f
Sn	Slab model generation	Surface calculation workflow	110	Sn_110	surfaces.json	Dryad Digital Repository	doi:10.5061/dryad.f2n6f	http://dx.doi.org/10.5061/dryad.f2n6f
Sn	Slab model generation	Surface calculation workflow	211	Sn_211	surfaces.json	Dryad Digital Repository	doi:10.5061/dryad.f2n6f	http://dx.doi.org/10.5061/dryad.f2n6f
Sn	Slab model generation	Surface calculation workflow	210	Sn_210	surfaces.json	Dryad Digital Repository	doi:10.5061/dryad.f2n6f	http://dx.doi.org/10.5061/dryad.f2n6f
Sn	Slab model generation	Surface calculation workflow	332	Sn_332	surfaces.json	Dryad Digital Repository	doi:10.5061/dryad.f2n6f	http://dx.doi.org/10.5061/dryad.f2n6f
Sn	Slab model generation	Surface calculation workflow	100	Sn_100	surfaces.json	Dryad Digital Repository	doi:10.5061/dryad.f2n6f	http://dx.doi.org/10.5061/dryad.f2n6f
Sn	Slab model generation	Surface calculation workflow	310	Sn_310	surfaces.json	Dryad Digital Repository	doi:10.5061/dryad.f2n6f	http://dx.doi.org/10.5061/dryad.f2n6f
Sn	Slab model generation	Surface calculation workflow	322	Sn_322	surfaces.json	Dryad Digital Repository	doi:10.5061/dryad.f2n6f	http://dx.doi.org/10.5061/dryad.f2n6f
Sn	Slab model generation	Surface calculation workflow	321	Sn_321	surfaces.json	Dryad Digital Repository	doi:10.5061/dryad.f2n6f	http://dx.doi.org/10.5061/dryad.f2n6f
Sn	Slab model generation	Surface calculation workflow	221	Sn_221	surfaces.json	Dryad Digital Repository	doi:10.5061/dryad.f2n6f	http://dx.doi.org/10.5061/dryad.f2n6f
Sn	Slab model generation	Surface calculation workflow	331	Sn_331	surfaces.json	Dryad Digital Repository	doi:10.5061/dryad.f2n6f	http://dx.doi.org/10.5061/dryad.f2n6f
Sn	Slab model generation	Surface calculation workflow	311	Sn_311	surfaces.json	Dryad Digital Repository	doi:10.5061/dryad.f2n6f	http://dx.doi.org/10.5061/dryad.f2n6f
Sn	Slab model generation	Surface calculation workflow	111	Sn_111	surfaces.json	Dryad Digital Repository	doi:10.5061/dryad.f2n6f	http://dx.doi.org/10.5061/dryad.f2n6f
Dy	Slab model generation	Surface calculation workflow	11-20	Dy_11-20	surfaces.json	Dryad Digital Repository	doi:10.5061/dryad.f2n6f	http://dx.doi.org/10.5061/dryad.f2n6f
Dy	Slab model generation	Surface calculation workflow	21-30	Dy_21-30	surfaces.json	Dryad Digital Repository	doi:10.5061/dryad.f2n6f	http://dx.doi.org/10.5061/dryad.f2n6f
Dy	Slab model generation	Surface calculation workflow	21-32	Dy_21-32	surfaces.json	Dryad Digital Repository	doi:10.5061/dryad.f2n6f	http://dx.doi.org/10.5061/dryad.f2n6f
Dy	Slab model generation	Surface calculation workflow	10-10	Dy_10-10	surfaces.json	Dryad Digital Repository	doi:10.5061/dryad.f2n6f	http://dx.doi.org/10.5061/dryad.f2n6f
Dy	Slab model generation	Surface calculation workflow	21-31	Dy_21-31	surfaces.json	Dryad Digital Repository	doi:10.5061/dryad.f2n6f	http://dx.doi.org/10.5061/dryad.f2n6f
Dy	Slab model generation	Surface calculation workflow	1	Dy_0001	surfaces.json	Dryad Digital Repository	doi:10.5061/dryad.f2n6f	http://dx.doi.org/10.5061/dryad.f2n6f
Dy	Slab model generation	Surface calculation workflow	10-11	Dy_10-11	surfaces.json	Dryad Digital Repository	doi:10.5061/dryad.f2n6f	http://dx.doi.org/10.5061/dryad.f2n6f
Dy	Slab model generation	Surface calculation workflow	11-21	Dy_11-21	surfaces.json	Dryad Digital Repository	doi:10.5061/dryad.f2n6f	http://dx.doi.org/10.5061/dryad.f2n6f
Dy	Slab model generation	Surface calculation workflow	22-41	Dy_22-41	surfaces.json	Dryad Digital Repository	doi:10.5061/dryad.f2n6f	http://dx.doi.org/10.5061/dryad.f2n6f
Dy	Slab model generation	Surface calculation workflow	20-21	Dy_20-21	surfaces.json	Dryad Digital Repository	doi:10.5061/dryad.f2n6f	http://dx.doi.org/10.5061/dryad.f2n6f
Dy	Slab model generation	Surface calculation workflow	10-12	Dy_10-12	surfaces.json	Dryad Digital Repository	doi:10.5061/dryad.f2n6f	http://dx.doi.org/10.5061/dryad.f2n6f
Dy	Slab model generation	Surface calculation workflow	2-1-12	Dy_2-1-12	surfaces.json	Dryad Digital Repository	doi:10.5061/dryad.f2n6f	http://dx.doi.org/10.5061/dryad.f2n6f
